# Supplementary material for: Profiling of snoRNAs in Exosomes Secreted from Cells Infected with Influenza A Virus
Source: Int J Mol Sci. 2024 Dec 24;26(1):12. doi: 10.3390/ijms26010012 (PMC11720657; doi:10.3390/ijms26010012)
Supplement: Supplementary file 1 [file ijms-26-00012-s001.zip]

Archive with 7 entries (7 files):
- Figure S1.html
- Figure S2.html
- Figure S3.html
- Figure S4.tif
- Supplementary captions.pdf
- Table S1.pdf
- Table S2.xlsx
