# Supplementary material for: Profiling of snoRNAs in Exosomes Secreted from Cells Infected with Influenza A Virus
Source: Int J Mol Sci. 2024 Dec 24;26(1):12. doi: 10.3390/ijms26010012 (PMC11720657; doi:10.3390/ijms26010012)
Supplement: Supplementary file 1 [file ijms-26-00012-s001.zip › Table S2.xlsx]

## Sheet: Dane do wykresów interakcji
	Table S2. SnoRNA interactions
No.	snoRNA	Interactor	Interactor type	confidence score
1	SNORA62	H3K4me3	histone modification	0.8608
2	SNORA15	H3K27ac	histone modification	0.78
3	SNORA62	H3K4me1	histone modification	0.7703
4	SNORA62	Polr2a	protein	0.713
5	SNORA62	SPI1	TF	0.6822
6	SNORA62	H3K4me2	histone modification	0.6805
7	SNORA15	CTCF	TF	0.68
8	SNORA15	H3K27me3	histone modification	0.3217
9	SNORA15	H3K36me3	histone modification	0.6267
10	SNORA15	CEBPB	TF	0.5881
11	SNORA15	CEBPA	TF	0.5588
12	SNORA62	H2afx	histone modification	0.5356
13	SNORA62	H3K9me3	histone modification	0.5318
14	SNORA15	GATA1	TF	0.3967
15	SNORA15	MYC	TF	0.5005
16	SNORA62	Smarca4	TF	0.4914
17	SNORA62	RELA	TF	0.489
18	SNORA62	H3K9ac	histone modification	0.4885
19	SNORA62	Ep300	TF	0.4831
20	SNORA15	KLF4	TF	0.3612
21	SNORA62	POU5F1	TF	0.4534
22	SNORA62	Rnf2	TF	0.4433
23	SNORA62	Rad21	TF	0.4392
24	SNORA62	Gata2	TF	0.4342
25	SNORA62	Trim28	TF	0.424
26	SNORA20	GABPA	TF	0.4224
27	SNORA62	STAT1	TF	0.4124
28	SNORA62	Smc1a	TF	0.4124
29	SNORA63	KDM5B	TF	0.4109
30	SNORA62	RUNX1	TF	0.4076
31	SNORA62	H4K20me1	histone modification	0.3975
32	SNORA15	Chd4	TF	0.4248
33	SNORA24	GABPA	TF	0.3192
34	SNORA62	Tcf3	TF	0.385
35	SNORA62	MITF	TF	0.3835
36	SNORA17	FOXA1	TF	0.3376
37	SNORA63	UBTF	TF	0.3818
38	SNORA62	SOX2	TF	0.3807
39	SNORA62	Tfap2a	TF	0.3665
40	SNORA62	MYOD1	TF	0.3654
41	SNORA15	Irf4	TF	0.3572
42	SNORA19	Irf4	TF	0.3572
43	SNORA62	Junb	TF	0.3624
44	SNORA62	H4K5ac	histone modification	0.3596
45	SNORA62	SRSF1	RBP	0.3585
46	SNORA63	YTHDC1	RBP	0.3581
47	SNORA62	LEF1	TF	0.3575
48	SNORA62	Mbnl1	RBP	0.3572
49	SNORA20	Irf4	TF	0.3572
50	SNORA62	EOMES	TF	0.3565
51	SNORA62	TARDBP	RBP	0.3505
52	SNORA15	KLF5	TF	0.4152
53	SNORA62	Atf4	TF	0.3447
54	SNORA62	FMR1	RBP	0.3418
55	SNORA62	RBM10	RBP	0.3406
56	SNORA15	ERG	TF	0.3389
57	SNORA11	ARNT	TF	0.3382
58	SNORA62	EHF	TF	0.3362
59	SNORA62	EWSR1	RBP	0.3358
60	SNORA62	ETS1	TF	0.3356
61	SNORA17	NCOR1	TF	0.3328
62	SNORA15	H2afz	histone modification	0.3321
63	SNORA62	H4ac	histone modification	0.3304
64	SNORA15	FOXA2	TF	0.3392
65	SNORA62	H3ac	histone modification	0.3291
66	SNORA62	mmu-miR-203-3p	miRNA	0.3281
67	SNORA62	TAL1	TF	0.3276
68	SNORA17	GATA6	TF	0.3272
69	SNORA63	RBFOX2	RBP	0.3262
70	SNORA62	Foxo1	TF	0.3254
71	SNORA62	Hist1h4h	histone modification	0.3229
72	SNORA62	Runx3	TF	0.3189
73	SNORA62	H3K9-14ac	histone modification	0.3187
74	SNORA62	PPARG	TF	0.3179
75	SNORA15	Chd8	TF	0.3179
76	SNORA63	RFX2	TF	0.3172
77	SNORA11	HSF1	TF	0.3095
78	SNORA62	Cbfb	TF	0.3137
79	SNORA62	Mrln	mRNA	0.3132
80	SNORA62	Brdt	protein	0.3132
81	SNORA62	H4K16ac	histone modification	0.3114
82	SNORA63	IGF2BP3	RBP	0.3091
83	SNORA62	IGF2BP3	RBP	0.3091
84	SNORA17	MBD3	TF	0.3084
85	SNORA63	MITF	TF	0.3063
86	SNORA62	H3K79me2	histone modification	0.3058
87	SNORA62	BATF	TF	0.3025
88	SNORA63	BATF	TF	0.3025
89	SNORA62	Smc3	TF	0.3017
90	SNORA62	Twist1	TF	0.3008
91	SNORA15	Atf2	TF	0.2945
92	SNORA63	gga-miR-1696	miRNA	0.2842
93	SNORA62	gga-miR-19b-3p	miRNA	0.2842
94	SNORA63	gga-miR-1737	miRNA	0.2842
95	SNORA63	gga-miR-1668-3p	miRNA	0.2842
96	SNORA62	gga-miR-19a-3p	miRNA	0.2842
97	SNORA62	DGCR8	RBP	0.2793
98	SNORA63	WTAP	RBP	0.2575
99	SNORA62	WTAP	RBP	0.2575
100	SNORA62	SRSF3	RBP	0.2571
101	SNORA62	SRSF9	RBP	0.2571
102	SNORA63	SRSF3	RBP	0.2571
103	SNORA62	NCBP3	RBP	0.2569
104	SNORA63	NCBP3	RBP	0.2569
105	SNORA11	ASCL1	TF	0.2569
106	SNORA3	MBD3	TF	0.3084
107	SNORA63	FREM1	mRNA	0.2566
108	SNORA62	Stat6	TF	0.2565
109	SNORA62	H4K8ac	histone modification	0.2565
110	SNORA63	HNRNPK	RBP	0.2559
111	SNORA62	DHX9	RBP	0.2559
112	SNORA63	KHDRBS2	RBP	0.2559
113	SNORA62	HNRNPK	RBP	0.2559
114	SNORA62	DHX9	RBP	0.2559
115	SNORA62	NR5A2	TF	0.2538
116	SNORA62	Jarid2	TF	0.2524
117	SNORA62	SNORD62A	snoRNA	0.2506
118	SNORA63	EIF4A2	mRNA	0.2506
119	SNORA62	HAND1	TF	0.25
120	SNORA62	HEY1	TF	0.25
121	SNORA62	SOX17	TF	0.25
122	SNORA63	SALL4	TF	0.25
123	SNORA62	ZFP42	TF	0.25
124	SNORA62	TCF4	TF	0.25
125	SNORA63	SOX17	TF	0.25
126	SNORA62	SALL4	TF	0.25
127	SNORA63	THAP11	TF	0.25
128	SNORA62	THAP11	TF	0.25
129	SNORA62	SNAI2	TF	0.25
130	SNORA63	PRDM1	TF	0.25
131	SNORA63	HAND1	TF	0.25
132	SNORA75	H3K4me3	histone modification	0.8579
133	SNORA19	H3K4me3	histone modification	0.8579
134	SNORA17	H3K27ac	histone modification	0.7904
135	SNORA19	H3K27ac	histone modification	0.7904
136	SNORA75	H3K4me1	histone modification	0.7697
137	SNORA19	H3K4me1	histone modification	0.7546
138	SNORA75	Polr2a	protein	0.7092
139	SNORA19	Polr2a	protein	0.7092
140	SNORA17	H3K27me3	histone modification	0.7223
141	SNORA75	H3K4me2	histone modification	0.6865
142	SNORA19	H3K4me2	histone modification	0.6865
143	SNORA17	CTCF	TF	0.68
144	SNORA75	SPI1	TF	0.6735
145	SNORA19	H3K27me3	histone modification	0.7073
146	SNORA17	H3K36me3	histone modification	0.6267
147	SNORA19	H3K36me3	histone modification	0.6267
148	SNORA17	CEBPA	TF	0.5667
149	SNORA17	CEBPB	TF	0.5736
150	SNORA53	AR	TF	0.5663
151	SNORA17	MYC	TF	0.6024
152	SNORA53	RELA	TF	0.5553
153	SNORA20	GATA6	TF	0.563
154	SNORA53	TP53	TF	0.5369
155	SNORA19	H3K9ac	histone modification	0.532
156	SNORA75	H3K9ac	histone modification	0.532
157	SNORA53	hsa-miR-103a-3p	miRNA	0.5315
158	SNORA53	hsa-miR-107	miRNA	0.5315
159	SNORA19	FOXA1	TF	0.4654
160	SNORA17	ESR1	TF	0.37
161	SNORA53	SOX2	TF	0.5201
162	SNORA75	Smarca4	TF	0.511
163	SNORA53	POU5F1	TF	0.5109
164	SNORA17	GATA1	TF	0.3469
165	SNORA17	MYC	TF	0.4678
166	SNORA19	MYC	TF	0.5005
167	SNORA75	Ep300	TF	0.4993
168	SNORA19	hsa-miR-103a-3p	miRNA	0.4953
169	SNORA19	hsa-miR-107	miRNA	0.4953
170	SNORA75	RELA	TF	0.489
171	SNORA19	Smarca4	TF	0.4841
172	SNORA19	Ep300	TF	0.4809
173	SNORA19	RUNX1	TF	0.4804
174	SNORA75	H2afx	histone modification	0.4728
175	SNORA19	H2afx	histone modification	0.4728
176	SNORA19	FOXA1	TF	0.3818
177	SNORA19	STAT1	TF	0.4603
178	SNORA75	POU5F1	TF	0.4534
179	SNORA19	POU5F1	TF	0.4534
180	SNORA15	HNF4A	TF	0.332
181	SNORA53	TAL1	TF	0.4449
182	SNORA53	KDM5B	TF	0.4447
183	SNORA19	GATA1	TF	0.5025
184	SNORA20	GATA1	TF	0.4044
185	SNORA53	GATA4	TF	0.4415
186	SNORA20	CEBPB	TF	0.437
187	SNORA75	Rnf2	TF	0.4355
188	SNORA53	STAT3	TF	0.4347
189	SNORA75	SOX2	TF	0.4311
190	SNORA75	Rad21	TF	0.4305
191	SNORA19	Rxra	TF	0.4291
192	SNORA19	H4K5ac	histone modification	0.4253
193	SNORA75	H4K5ac	histone modification	0.4253
194	SNORA17	Chd4	TF	0.4248
195	SNORA19	Chd4	TF	0.4248
196	SNORA19	RELA	TF	0.4233
197	SNORA75	Junb	TF	0.4212
198	SNORA75	Tcf3	TF	0.4211
199	SNORA75	Foxo1	TF	0.4188
200	SNORA17	ERG	TF	0.3389
201	SNORA75	Smc1a	TF	0.4124
202	SNORA15	FOXA2	TF	0.3167
203	SNORA53	SP1	TF	0.4075
204	SNORA19	ESR1	TF	0.407
205	SNORA15	BCL6	TF	0.453
206	SNORA53	RUNX1	TF	0.4017
207	SNORA53	E2F4	TF	0.3999
208	SNORA19	AR	TF	0.3992
209	SNORA19	H4K20me1	histone modification	0.3975
210	SNORA75	H4K20me1	histone modification	0.3975
211	SNORA19	H3ac	histone modification	0.3948
212	SNORA75	H3ac	histone modification	0.3948
213	SNORA19	Foxo1	TF	0.3941
214	SNORA19	ESR1	TF	0.393
215	SNORA19	Trim28	TF	0.3922
216	SNORA15	Atf3	TF	0.3346
217	SNORA19	H3K9me3	histone modification	0.3891
218	SNORA75	HNRNPC	RBP	0.3846
219	SNORA75	AR	TF	0.3844
220	SNORA20	FOXA1	TF	0.5358
221	SNORA53	UBTF	TF	0.3818
222	SNORA19	SOX2	TF	0.3807
223	SNORA20	ESR1	TF	0.5191
224	SNORA75	NR3C1	TF	0.3739
225	SNORA19	NR3C1	TF	0.3739
226	SNORA53	SPI1	TF	0.3727
227	SNORA29	GABPA	TF	0.4224
228	SNORA20	GATA1	TF	0.3241
229	SNORA75	MYOD1	TF	0.3654
230	SNORA53	NKX2-1	TF	0.365
231	SNORA53	NANOG	TF	0.3627
232	SNORA19	Junb	TF	0.3624
233	SNORA17	KLF4	TF	0.4601
234	SNORA17	CTCF	TF	0.4125
235	SNORA24	Irf4	TF	0.3572
236	SNORA3	IRF4	TF	0.3572
237	SNORA75	PPARG	TF	0.3509
238	SNORA53	TARDBP	RBP	0.3505
239	SNORA75	Prdm14	TF	0.3501
240	SNORA53	FUS	TF	0.3498
241	SNORA17	KLF5	TF	0.4415
242	SNORA53	NR3C1	TF	0.3468
243	SNORA75	STAT1	TF	0.3453
244	SNORA75	Atf4	TF	0.3447
245	SNORA53	MAFK	TF	0.344
246	SNORA17	E2F7	TF	0.3436
247	SNORA75	Mef2a	TF	0.3428
248	SNORA53	FMR1	RBP	0.3418
249	SNORA19	Nr1h2	TF	0.3417
250	SNORA75	SNAI2	TF	0.3415
251	SNORA19	Runx3	TF	0.3401
252	SNORA75	Runx3	TF	0.3401
253	SNORA17	BCL6	TF	0.4036
254	SNORA17	Bcl6	TF	0.3398
255	SNORA75	Stat5a	TF	0.3392
256	SNORA20	ERG	TF	0.4171
257	SNORA53	HNRNPC	RBP	0.3384
258	SNORA75	RUNX1	TF	0.3367
259	SNORA53	FOXP1	TF	0.3366
260	SNORA19	H3K56ac	histone modification	0.3361
261	SNORA53	ETS1	TF	0.3356
262	SNORA19	YY1	TF	0.3343
263	SNORA19	Atf3	TF	0.3332
264	SNORA19	NCOR1	TF	0.3328
265	SNORA20	NCOR1	TF	0.3328
266	SNORA19	Nr1d1	TF	0.3326
267	SNORA53	YY1	TF	0.3324
268	SNORA17	H2afz	histone modification	0.3321
269	SNORA19	H2afz	histone modification	0.3321
270	SNORA53	GATA3	TF	0.3314
271	SNORA53	LIN28A	RBP	0.3307
272	SNORA19	Runx2	TF	0.3305
273	SNORA75	Trim28	TF	0.3305
274	SNORA19	H4ac	histone modification	0.3304
275	SNORA75	H4ac	histone modification	0.3304
276	SNORA53	NFE2	TF	0.3299
277	SNORA53	PTBP1	RBP	0.3292
278	SNORA53	RBFOX2	RBP	0.3262
279	SNORA75	RBFOX2	RBP	0.3262
280	SNORA19	Gata2	TF	0.3261
281	SNORA75	Sin3a	TF	0.3257
282	SNORA53	TP73	TF	0.325
283	SNORA75	Gata2	TF	0.3234
284	SNORA75	Hist1h4h	histone modification	0.3229
285	SNORA19	Hist1h4h	histone modification	0.3229
286	SNORA19	NKX2-1	TF	0.3223
287	SNORA75	H3K9-14ac	histone modification	0.3187
288	SNORA19	H3K9-14ac	histone modification	0.3187
289	SNORA19	Creb1	TF	0.3186
290	SNORA75	Creb1	TF	0.3186
291	SNORA17	Chd8	TF	0.3179
292	SNORA19	Chd8	TF	0.3179
293	SNORA53	JUND	TF	0.3172
294	SNORA75	Hdac1	TF	0.3168
295	SNORA20	FOXA2	TF	0.3392
296	SNORA19	Rorc	TF	0.3161
297	SNORA19	LINC00958	lncRNA	0.3145
298	SNORA75	Cbfb	TF	0.3137
299	SNORA19	Brdt	protein	0.3132
300	SNORA75	H4K16ac	histone modification	0.3114
301	SNORA19	H4K16ac	histone modification	0.3114
302	SNORA75	IGF2BP3	RBP	0.3091
303	SNORA33	MBD3	TF	0.3084
304	SNORA19	Tfap2a	TF	0.3083
305	SNORA20	FOXA1	TF	0.3818
306	SNORA75	MITF	TF	0.3063
307	SNORA19	H3K79me2	histone modification	0.3058
308	SNORA75	H3K79me2	histone modification	0.3058
309	SNORA75	TFAP2A-AS2	lncRNA	0.3031
310	SNORA75	Smc3	TF	0.3017
311	SNORA19	Atf2	TF	0.2945
312	SNORA75	Runx2	TF	0.284
313	SNORA53	DGCR8	RBP	0.2793
314	SNORA75	YTHDF1	RBP	0.2583
315	SNORA75	WTAP	RBP	0.2575
316	SNORA53	WTAP	RBP	0.2575
317	SNORA75	MALAT1	lncRNA	0.2573
318	SNORA53	SRSF1	RBP	0.2571
319	SNORA75	XBP1	TF	0.2569
320	SNORA17	ASCL1	TF	0.2569
321	SNORA75	NCBP3	RBP	0.2569
322	SNORA53	XBP1	TF	0.2569
323	SNORA75	RTCB	RBP	0.2569
324	SNORA19	Nr1d2	TF	0.2569
325	SNORA75	Nr1d1	TF	0.2569
326	SNORA53	STAT1	TF	0.2568
327	SNORA19	SOX2	TF	0.2566
328	SNORA53	AGO1	protein	0.2565
329	SNORA53	PUM2	RBP	0.2565
330	SNORA19	Stat6	TF	0.2565
331	SNORA53	TNRC6A	RBP	0.2565
332	SNORA75	Stat6	TF	0.2565
333	SNORA75	H4K8ac	histone modification	0.2565
334	SNORA53	IGF2BP1	RBP	0.2565
335	SNORA19	HNRNPK	RBP	0.2559
336	SNORA53	HNRNPK	RBP	0.2559
337	SNORA75	Ezh2	TF	0.2524
338	SNORA75	SNORD62A	snoRNA	0.2506
339	SNORA75	ZFP42	TF	0.25
340	SNORA75	HAND1	TF	0.25
341	SNORA53	EOMES	TF	0.25
342	SNORA53	SMAD4	TF	0.25
343	SNORA19	GATA4	TF	0.25
344	SNORA75	SALL4	TF	0.25
345	SNORA53	OTX2	TF	0.25
346	SNORA53	SNAI2	TF	0.25
347	SNORA75	PRDM1	TF	0.25
348	SNORA75	THAP11	TF	0.25
349	SNORA53	ZFP42	TF	0.25
350	SNORA53	SRF	TF	0.25
351	SNORA75	NR5A2	TF	0.25
352	SNORA75	HAND2	TF	0.25
353	SNORA53	SMAD1	TF	0.25
354	SNORA69	H3K4me3	histone modification	0.8589
355	SNORA20	H3K27ac	histone modification	0.7713
356	SNORA69	H3K4me1	histone modification	0.7366
357	SNORA69	Polr2a	protein	0.6998
358	SNORA20	CTCF	TF	0.3453
359	SNORA69	H3K4me2	histone modification	0.6495
360	SNORA69	SPI1	TF	0.6444
361	SNORA20	H3K27me3	histone modification	0.4777
362	SNORA20	MYC	TF	0.6024
363	SNORA24	CEBPB	TF	0.5707
364	SNORA20	CEBPA	TF	0.5688
365	SNORA20	H3K36me3	histone modification	0.6267
366	SNORA15	HSF1	TF	0.5385
367	SNORA69	RELA	TF	0.4741
368	SNORA69	H2afx	histone modification	0.4728
369	SNORA69	Rad21	TF	0.4671
370	SNORA69	RELA	TF	0.4562
371	SNORA20	MYC	TF	0.5005
372	SNORA69	H4K5ac	histone modification	0.4253
373	SNORA69	TAL1	TF	0.4162
374	SNORA69	H3K9me3	histone modification	0.4141
375	SNORA69	Smc1a	TF	0.4124
376	SNORA69	H3K9ac	histone modification	0.41
377	SNORA69	RUNX1	TF	0.4021
378	SNORA69	H4K20me1	histone modification	0.3975
379	SNORA69	Gata2	TF	0.3881
380	SNORA33	GABPA	TF	0.3719
381	SNORA69	NORAD	lncRNA	0.3693
382	SNORA69	METTL3	RBP	0.3673
383	SNORA24	GATA1	TF	0.4048
384	SNORA69	Junb	TF	0.3624
385	SNORA69	STAT1	TF	0.3624
386	SNORA20	KLF4	TF	0.4601
387	SNORA69	YTHDC1	RBP	0.3581
388	SNORA42	IRF4	TF	0.3025
389	SNORA69	OTX2	TF	0.3538
390	SNORA69	TARDBP	RBP	0.3505
391	SNORA69	NR3C1	TF	0.3468
392	SNORA69	JUN	TF	0.3454
393	SNORA19	BCL6	TF	0.3398
394	SNORA20	E2F7	TF	0.3436
395	SNORA69	UPF1	RBP	0.3419
396	SNORA69	FMR1	RBP	0.3418
397	SNORA69	FUS	RBP	0.3418
398	SNORA24	ERG	TF	0.4171
399	SNORA69	Ep300	TF	0.3377
400	SNORA69	Ebf1	TF	0.3371
401	SNORA69	SOX2	TF	0.3357
402	SNORA69	ETS1	TF	0.3356
403	SNORA69	STAT3	TF	0.3347
404	SNORA69	Smarca4	TF	0.3331
405	SNORA20	H2afz	histone modification	0.3321
406	SNORA69	TP53	TF	0.3311
407	SNORA69	H4ac	histone modification	0.3304
408	SNORA24	GATA6	TF	0.3358
409	SNORA69	H3ac	histone modification	0.3291
410	SNORA69	TP73	TF	0.325
411	SNORA69	POU5F1	TF	0.3193
412	SNORA69	Runx3	TF	0.3189
413	SNORA69	H3K9-14ac	histone modification	0.3187
414	SNORA69	SPI1	TF	0.3112
415	SNORA69	Tfap2a	TF	0.3083
416	SNORA69	Zfp36	RBP	0.3064
417	SNORA69	MITF	TF	0.3063
418	SNORA69	H3K79me2	histone modification	0.3058
419	SNORA69	Smc3	TF	0.3017
420	SNORA69	mdv1-miR-M3-5p	miRNA	0.2842
421	SNORA69	gga-miR-1467-5p	miRNA	0.2842
422	SNORA69	TP63	TF	0.2755
423	SNORA69	WTAP	RBP	0.2575
424	SNORA69	METTL14	RBP	0.2575
425	SNORA69	SRSF1	RBP	0.2571
426	SNORA69	SRSF7	RBP	0.2571
427	SNORA20	ESR1	TF	0.4268
428	SNORA69	linc1388	lncRNA	0.2566
429	SNORA69	linc1391	lncRNA	0.2566
430	SNORA69	linc1470	lncRNA	0.2566
431	SNORA69	linc1382	lncRNA	0.2566
432	SNORA69	linc1410	lncRNA	0.2566
433	SNORA69	linc1588	lncRNA	0.2566
434	SNORA69	linc1425	lncRNA	0.2566
435	SNORA69	linc1618	lncRNA	0.2566
436	SNORA69	Unc13b	mRNA	0.2566
437	SNORA69	linc1390	lncRNA	0.2566
438	SNORA69	linc1463	lncRNA	0.2566
439	SNORA69	H4K8ac	histone modification	0.2565
440	SNORA69	Stat6	TF	0.2565
441	SNORA69	GATA4	TF	0.25
442	SNORA69	HAND1	TF	0.25
443	SNORA69	ZFP42	TF	0.25
444	SNORA69	SMAD4	TF	0.25
445	SNORA69	TCF4	TF	0.25
446	SNORA17	H3K4me3	histone modification	0.8598
447	SNORA24	H3K27ac	histone modification	0.7713
448	SNORA17	H3K4me1	histone modification	0.772
449	SNORA24	H3K27me3	histone modification	0.6705
450	SNORA17	Polr2a	protein	0.7124
451	SNORA17	H3K4me2	histone modification	0.6865
452	SNORA24	CTCF	TF	0.68
453	SNORA17	SPI1	TF	0.6735
454	SNORA24	H3K36me3	histone modification	0.6041
455	SNORA24	MYC	TF	0.6024
456	SNORA24	CEBPB	TF	0.3456
457	SNORA20	CEBPA	TF	0.3976
458	SNORA17	Ep300	TF	0.541
459	SNORA17	RELA	TF	0.5362
460	SNORA17	Smarca4	TF	0.5337
461	SNORA17	Rad21	TF	0.5267
462	SNORA17	Trim28	TF	0.5161
463	SNORA17	H3K9me3	histone modification	0.5105
464	SNORA17	RELA	TF	0.489
465	SNORA17	H2afx	histone modification	0.4728
466	SNORA17	PPARG	TF	0.4692
467	SNORA24	MYC	TF	0.3863
468	SNORA17	Foxo1	TF	0.4652
469	SNORA17	STAT1	TF	0.4603
470	SNORA24	KLF4	TF	0.2566
471	SNORA17	TP63	TF	0.4535
472	SNORA17	H3K9ac	histone modification	0.4534
473	SNORA17	KDM5B	TF	0.4447
474	SNORA20	KLF5	TF	0.3475
475	SNORA17	VDR	TF	0.4406
476	SNORA17	RUNX1	TF	0.4369
477	SNORA20	Chd4	TF	0.3524
478	SNORA17	Rxra	TF	0.4232
479	SNORA17	Junb	TF	0.4214
480	SNORA17	Tcf3	TF	0.4211
481	SNORA24	CTCF	TF	0.358
482	SNORA20	BCL6	TF	0.4036
483	SNORA17	POU5F1	TF	0.401
484	SNORA17	AR	TF	0.3992
485	SNORA17	H4K20me1	histone modification	0.3975
486	SNORA17	XBP1	TF	0.3962
487	SNORA17	Stat5a	TF	0.394
488	SNORA17	RUNX1	TF	0.3925
489	SNORA17	Gata2	TF	0.3902
490	SNORA17	UBTF	TF	0.3818
491	SNORA17	SOX2	TF	0.3807
492	SNORA24	ESR1	TF	0.4823
493	SNORA17	MYOD1	TF	0.3654
494	SNORA17	H4K5ac	histone modification	0.3596
495	SNORA17	EOMES	TF	0.3565
496	SNORA17	Foxp3	TF	0.3527
497	SNORA17	SMAD2	TF	0.3522
498	SNORA17	Smc1a	TF	0.3516
499	SNORA24	GATA1	TF	0.3245
500	SNORA17	PGR	TF	0.3446
501	SNORA24	E2F7	TF	0.3436
502	SNORA17	SNAI2	TF	0.3415
503	SNORA17	Ezh2	TF	0.3403
504	SNORA24	BCL6	TF	0.3446
505	SNORA24	ERG	TF	0.3389
506	SNORA15	ARNT	TF	0.3382
507	SNORA24	FOXA1	TF	0.582
508	SNORA17	Ebf1	TF	0.3371
509	SNORA17	NR3C1	TF	0.337
510	SNORA17	FOXP1	TF	0.3366
511	SNORA17	ETS1	TF	0.3356
512	SNORA17	Tcf7	TF	0.3348
513	SNORA24	NCOR1	TF	0.3328
514	SNORA17	YY1	TF	0.3324
515	SNORA3	H2afz	histone modification	0.3321
516	SNORA17	Hoxc9	TF	0.3308
517	SNORA17	H4ac	histone modification	0.3304
518	SNORA17	H3ac	histone modification	0.3291
519	SNORA17	MBD2	TF	0.3278
520	SNORA29	GATA6	TF	0.563
521	SNORA17	TP73	TF	0.325
522	SNORA17	Runx3	TF	0.3241
523	SNORA17	Hist1h4h	histone modification	0.3229
524	SNORA17	Rnf2	TF	0.3221
525	SNORA17	Meis1	TF	0.3217
526	SNORA25	MALAT1	lncRNA	0.3217
527	SNORA17	H3K9-14ac	histone modification	0.3187
528	SNORA24	Chd8	TF	0.3179
529	SNORA17	Brdt	protein	0.3132
530	SNORA25	Temozolomide	compound	0.3131
531	SNORA17	SRF	TF	0.3115
532	SNORA17	H4K16ac	histone modification	0.3114
533	SNORA15	HSF1	TF	0.317
534	SNORA33	MBD3	TF	0.2566
535	SNORA17	Tfap2a	TF	0.3083
536	SNORA17	Zfp36	RBP	0.3064
537	SNORA17	MITF	TF	0.3063
538	SNORA25	MITF	TF	0.3063
539	SNORA17	H3K79me2	histone modification	0.3058
540	SNORA17	SPIB	TF	0.3025
541	SNORA25	RAD51-AS1	lncRNA	0.3024
542	SNORA17	Smc3	TF	0.3017
543	SNORA17	Fosl2	TF	0.2945
544	SNORA25	DGCR8	RBP	0.2793
545	SNORA25	METTL14	RBP	0.2575
546	SNORA25	METTL3	RBP	0.2575
547	SNORA3	Ascl1	TF	0.3237
548	SNORA25	XBP1	TF	0.2569
549	SNORA17	STAT1	TF	0.2568
550	SNORA25	CRNDE	lncRNA	0.2568
551	SNORA25	GINS3	mRNA	0.2566
552	SNORA25	SLC12A2	mRNA	0.2566
553	SNORA25	SNORD16	snoRNA	0.2566
554	SNORA17	Stat6	TF	0.2565
555	SNORA17	H4K8ac	histone modification	0.2565
556	SNORA17	DHX9	RBP	0.2559
557	SNORA25	DHX9	RBP	0.2559
558	SNORA17	Notch1	TF	0.2543
559	SNORA25	SALL4	TF	0.25
560	SNORA17	SOX17	TF	0.25
561	SNORA17	HAND1	TF	0.25
562	SNORA25	HAND1	TF	0.25
563	SNORA17	PRDM1	TF	0.25
564	SNORA17	SRF	TF	0.25
565	SNORA17	LEF1	TF	0.25
566	SNORA17	THAP11	TF	0.25
567	SNORA17	ZFP42	TF	0.25
568	SNORA17	HAND2	TF	0.25
569	SNORA20	H3K4me3	histone modification	0.8626
570	SNORA33	H3K4me3	histone modification	0.8608
571	SNORA43	H3K4me3	histone modification	0.8598
572	SNORA15	H3K4me3	histone modification	0.8579
573	SNORA3	H3K27ac	histone modification	0.7713
574	SNORA33	H3K27ac	histone modification	0.7713
575	SNORA43	H3K4me1	histone modification	0.772
576	SNORA43	H3K27ac	histone modification	0.7904
577	SNORA61	H3K27ac	histone modification	0.7904
578	SNORA15	H3K4me1	histone modification	0.7684
579	SNORA20	H3K4me1	histone modification	0.7631
580	SNORA33	H3K4me1	histone modification	0.7619
581	SNORA3	H3K27me3	histone modification	0.7153
582	SNORA33	Polr2a	protein	0.713
583	SNORA43	Polr2a	protein	0.7124
584	SNORA15	Polr2a	protein	0.7121
585	SNORA20	Polr2a	protein	0.7044
586	SNORA43	H3K4me2	histone modification	0.6865
587	SNORA29	CTCF	TF	0.3453
588	SNORA3	CTCF	TF	0.6534
589	SNORA33	CTCF	TF	0.68
590	SNORA33	H3K27me3	histone modification	0.675
591	SNORA15	H3K4me2	histone modification	0.6743
592	SNORA43	SPI1	TF	0.6735
593	SNORA17	HSF1	TF	0.3095
594	SNORA20	H3K4me2	histone modification	0.6614
595	SNORA15	SPI1	TF	0.6506
596	SNORA33	H3K4me2	histone modification	0.6495
597	SNORA33	SPI1	TF	0.6421
598	SNORA3	H3K36me3	histone modification	0.6188
599	SNORA33	H3K36me3	histone modification	0.6188
600	SNORA43	H3K36me3	histone modification	0.6267
601	SNORA61	H3K36me3	histone modification	0.6389
602	SNORA33	Ep300	TF	0.6032
603	SNORA29	MYC	TF	0.6024
604	SNORA29	CEBPB	TF	0.437
605	SNORA3	CEBPB	TF	0.6022
606	SNORA15	RELA	TF	0.5838
607	SNORA33	CEBPB	TF	0.5881
608	SNORA24	CEBPA	TF	0.5312
609	SNORA24	CEBPA	TF	0.3236
610	SNORA43	GATA6	TF	0.3272
611	SNORA29	CEBPA	TF	0.3976
612	SNORA20	AR	TF	0.553
613	SNORA43	Smarca4	TF	0.5489
614	SNORA15	SOX2	TF	0.5475
615	SNORA43	Ep300	TF	0.541
616	SNORA20	HSF1	TF	0.6704
617	SNORA24	FOXA1	TF	0.3376
618	SNORA43	Rad21	TF	0.5267
619	SNORA33	RUNX1	TF	0.523
620	SNORA20	RELA	TF	0.5222
621	SNORA20	RUNX1	TF	0.5209
622	SNORA24	ESR1	TF	0.3562
623	SNORA43	Trim28	TF	0.5161
624	SNORA33	Smarca4	TF	0.5107
625	SNORA43	H3K9me3	histone modification	0.5105
626	SNORA3	CEBPA	TF	0.5961
627	SNORA20	STAT3	TF	0.5053
628	SNORA33	Rad21	TF	0.5033
629	SNORA3	MYC	TF	0.6024
630	SNORA3	MYC	TF	0.4678
631	SNORA15	H2afx	histone modification	0.4965
632	SNORA20	H2afx	histone modification	0.4965
633	SNORA20	HNF4A	TF	0.4898
634	SNORA43	RELA	TF	0.489
635	SNORA15	Ep300	TF	0.4816
636	SNORA33	RELA	TF	0.4812
637	SNORA15	RUNX1	TF	0.4804
638	SNORA43	H3K27me3	histone modification	0.7465
639	SNORA15	RELA	TF	0.4738
640	SNORA43	H2afx	histone modification	0.4728
641	SNORA20	Ep300	TF	0.4719
642	SNORA15	H3K9ac	histone modification	0.4706
643	SNORA33	H3K9ac	histone modification	0.4706
644	SNORA43	PPARG	TF	0.4692
645	SNORA33	MYC	TF	0.4678
646	SNORA43	MYC	TF	0.4678
647	SNORA20	SOX2	TF	0.466
648	SNORA33	RELA	TF	0.4656
649	SNORA20	RELA	TF	0.4656
650	SNORA33	Rnf2	TF	0.4647
651	SNORA20	Hnf4a	TF	0.4346
652	SNORA33	STAT1	TF	0.4603
653	SNORA43	STAT1	TF	0.4603
654	SNORA29	KLF4	TF	0.4601
655	SNORA33	PPARG	TF	0.4549
656	SNORA43	POU5F1	TF	0.4534
657	SNORA20	H3K9ac	histone modification	0.4534
658	SNORA43	H3K9ac	histone modification	0.4534
659	SNORA15	POU5F1	TF	0.4534
660	SNORA33	POU5F1	TF	0.4534
661	SNORA29	BCL6	TF	0.4036
662	SNORA43	CEBPB	TF	0.5736
663	SNORA15	Trim28	TF	0.4351
664	SNORA24	Hnf4a	TF	0.4609
665	SNORA15	Rxra	TF	0.434
666	SNORA20	PPARG	TF	0.4295
667	SNORA15	PPARG	TF	0.4294
668	SNORA29	ESR1	TF	0.5331
669	SNORA33	H4K5ac	histone modification	0.4253
670	SNORA15	H4K5ac	histone modification	0.4253
671	SNORA24	Chd4	TF	0.3524
672	SNORA3	Chd4	TF	0.3906
673	SNORA33	Chd4	TF	0.4248
674	SNORA20	GATA4	TF	0.4236
675	SNORA43	Rxra	TF	0.4232
676	SNORA20	Rxra	TF	0.4232
677	SNORA51	GABPA	TF	0.4224
678	SNORA43	Junb	TF	0.4214
679	SNORA15	STAT1	TF	0.4214
680	SNORA33	Junb	TF	0.4212
681	SNORA43	Tcf3	TF	0.4211
682	SNORA15	Smarca4	TF	0.4176
683	SNORA29	ERG	TF	0.4171
684	SNORA20	STAT1	TF	0.4158
685	SNORA24	KLF5	TF	0.3475
686	SNORA29	KLF5	TF	0.3475
687	SNORA20	NKX2-1	TF	0.4141
688	SNORA33	VDR	TF	0.4139
689	SNORA15	Smc1a	TF	0.4124
690	SNORA20	TAL1	TF	0.4112
691	SNORA33	H2afx	histone modification	0.411
692	SNORA20	SP1	TF	0.4075
693	SNORA20	Smarca4	TF	0.4045
694	SNORA29	GATA1	TF	0.3241
695	SNORA43	BCL6	TF	0.3398
696	SNORA33	Suz12	TF	0.4029
697	SNORA20	POU5F1	TF	0.401
698	SNORA20	E2F4	TF	0.3999
699	SNORA24	FOXA2	TF	0.4315
700	SNORA43	AR	TF	0.3992
701	SNORA15	NFE2	TF	0.3977
702	SNORA33	CEBPA	TF	0.5065
703	SNORA20	H4K20me1	histone modification	0.3975
704	SNORA43	H4K20me1	histone modification	0.3975
705	SNORA15	H4K20me1	histone modification	0.3975
706	SNORA33	H4K20me1	histone modification	0.3975
707	SNORA15	Stat5a	TF	0.3971
708	SNORA3	GATA1	TF	0.4349
709	SNORA33	Trim28	TF	0.3948
710	SNORA43	Stat5a	TF	0.394
711	SNORA20	RUNX1	TF	0.3925
712	SNORA20	H3K9me3	histone modification	0.3914
713	SNORA43	RUNX1	TF	0.3904
714	SNORA43	Gata2	TF	0.3902
715	SNORA20	Gata2	TF	0.3902
716	SNORA15	VDR	TF	0.3901
717	SNORA20	Atf3	TF	0.3898
718	SNORA33	GATA1	TF	0.3895
719	SNORA33	Gata2	TF	0.3884
720	SNORA20	Trim28	TF	0.3857
721	SNORA20	Tcf3	TF	0.385
722	SNORA15	Runx3	TF	0.3833
723	SNORA20	Runx3	TF	0.3833
724	SNORA33	Runx3	TF	0.3833
725	SNORA29	FOXA1	TF	0.5358
726	SNORA15	UBTF	TF	0.3818
727	SNORA15	SOX2	TF	0.3807
728	SNORA20	SOX2	TF	0.3807
729	SNORA33	SOX2	TF	0.3807
730	SNORA43	SOX2	TF	0.3807
731	SNORA15	AR	TF	0.3765
732	SNORA20	AR	TF	0.3765
733	SNORA20	HSF1	TF	0.317
734	SNORA33	NKX2-1	TF	0.3735
735	SNORA20	SPI1	TF	0.3727
736	SNORA53	GABPA	TF	0.3719
737	SNORA3	ESR1	TF	0.4122
738	SNORA15	Rad21	TF	0.3689
739	SNORA15	MYOD1	TF	0.3654
740	SNORA15	NKX2-1	TF	0.365
741	SNORA33	BCCIP	RBP	0.3646
742	SNORA43	IRF4	TF	0.3638
743	SNORA15	PAX5	TF	0.3635
744	SNORA20	Junb	TF	0.3624
745	SNORA15	Foxo1	TF	0.3621
746	SNORA42	KLF4	TF	0.3612
747	SNORA43	H4K5ac	histone modification	0.3596
748	SNORA20	H4K5ac	histone modification	0.3596
749	SNORA20	YTHDC1	RBP	0.3581
750	SNORA33	TBXT	TF	0.3575
751	SNORA61	IRF4	TF	0.3025
752	SNORA62	IRF4	TF	0.3638
753	SNORA15	E2F1	TF	0.3548
754	SNORA33	Foxp3	TF	0.3527
755	SNORA43	Chd4	TF	0.4248
756	SNORA33	Rxra	TF	0.3523
757	SNORA33	SMAD2	TF	0.3522
758	SNORA43	Smc1a	TF	0.3516
759	SNORA33	Smc1a	TF	0.3516
760	SNORA33	Prdm14	TF	0.3501
761	SNORA20	Rnf2	TF	0.3489
762	SNORA33	Foxo1	TF	0.3482
763	SNORA42	KLF5	TF	0.3475
764	SNORA15	SMAD4	TF	0.3475
765	SNORA15	Rnf2	TF	0.3475
766	SNORA15	Foxp3	TF	0.3473
767	SNORA42	GATA1	TF	0.4416
768	SNORA20	NR3C1	TF	0.3458
769	SNORA24	HSF1	TF	0.3457
770	SNORA53	MYC	TF	0.5615
771	SNORA58	MYC	TF	0.6024
772	SNORA53	GATA6	TF	0.5412
773	SNORA29	AR	TF	0.553
774	SNORA58	RELA	TF	0.5362
775	SNORA33	FOXA1	TF	0.3376
776	SNORA33	ESR1	TF	0.32
777	SNORA43	ESR1	TF	0.37
778	SNORA29	RELA	TF	0.5222
779	SNORA42	SOX2	TF	0.5083
780	SNORA58	SOX2	TF	0.5061
781	SNORA58	POU5F1	TF	0.5033
782	SNORA58	TP53	TF	0.4962
783	SNORA24	HNF4A	TF	0.4514
784	SNORA29	HNF4A	TF	0.4898
785	SNORA43	FOXA1	TF	0.3376
786	SNORA58	AR	TF	0.4834
787	SNORA29	STAT3	TF	0.4759
788	SNORA29	SOX2	TF	0.466
789	SNORA29	POU5F1	TF	0.4616
790	SNORA49	KLF4	TF	0.4097
791	SNORA58	TAL1	TF	0.4495
792	SNORA58	GATA6	TF	0.4463
793	SNORA58	KDM5B	TF	0.4447
794	SNORA29	KDM5B	TF	0.4447
795	SNORA43	GATA1	TF	0.3469
796	SNORA42	NANOG	TF	0.4383
797	SNORA58	NANOG	TF	0.4383
798	SNORA53	CEBPB	TF	0.437
799	SNORA58	CEBPB	TF	0.437
800	SNORA58	NR3C1	TF	0.436
801	SNORA29	GATA4	TF	0.4236
802	SNORA58	GABPA	TF	0.4224
803	SNORA62	GABPA	TF	0.4224
804	SNORA63	GABPA	TF	0.3869
805	SNORA29	SPI1	TF	0.4192
806	SNORA42	SPI1	TF	0.4192
807	SNORA58	STAT3	TF	0.4176
808	SNORA3	ERG	TF	0.3389
809	SNORA3	HNF4A	TF	0.3083
810	SNORA29	NKX2-1	TF	0.4141
811	SNORA29	TAL1	TF	0.4112
812	SNORA42	KDM5B	TF	0.4109
813	SNORA29	NANOG	TF	0.4107
814	SNORA29	SP1	TF	0.4075
815	SNORA42	NR3C1	TF	0.4067
816	SNORA42	TAL1	TF	0.4059
817	SNORA49	GATA1	TF	0.3303
818	SNORA53	BCL6	TF	0.4036
819	SNORA29	E2F4	TF	0.3999
820	SNORA33	CEBPA	TF	0.3236
821	SNORA43	CEBPA	TF	0.5667
822	SNORA29	RUNX1	TF	0.3925
823	SNORA33	ERG	TF	0.3389
824	SNORA58	GATA4	TF	0.3888
825	SNORA58	MITF	TF	0.3835
826	SNORA51	UBTF	TF	0.3818
827	SNORA51	ETS1	TF	0.3807
828	SNORA58	SPI1	TF	0.3727
829	SNORA42	ERG	TF	0.3697
830	SNORA51	MYOD1	TF	0.3654
831	SNORA58	MYOD1	TF	0.3654
832	SNORA58	NKX2-1	TF	0.365
833	SNORA53	KLF4	TF	0.3612
834	SNORA42	CTCF	TF	0.358
835	SNORA51	HAND1	TF	0.3575
836	SNORA51	TBXT	TF	0.3575
837	SNORA42	EOMES	TF	0.3565
838	SNORA58	OTX2	TF	0.3538
839	SNORA42	SMAD2	TF	0.3522
840	SNORA58	VDR	TF	0.3516
841	SNORA29	HSF1	TF	0.6704
842	SNORA58	KLF4	TF	0.3506
843	SNORA43	KLF5	TF	0.4152
844	SNORA53	KLF5	TF	0.3475
845	SNORA42	SMAD4	TF	0.3475
846	SNORA29	NR3C1	TF	0.3458
847	SNORA42	E2F4	TF	0.3455
848	SNORA58	JUN	TF	0.3454
849	SNORA43	CTCF	TF	0.68
850	SNORA58	BCL6	TF	0.3446
851	SNORA58	PPARG	TF	0.3442
852	SNORA29	PPARG	TF	0.3442
853	SNORA29	E2F7	TF	0.3436
854	SNORA53	E2F7	TF	0.3436
855	SNORA42	CDX2	TF	0.3421
856	SNORA29	CDX2	TF	0.3421
857	SNORA51	FMR1	RBP	0.3418
858	SNORA42	SNAI2	TF	0.3415
859	SNORA29	SNAI2	TF	0.3415
860	SNORA58	REST	TF	0.3412
861	SNORA58	NFE2	TF	0.3411
862	SNORA29	TEAD4	TF	0.3404
863	SNORA17	ARNT	TF	0.3382
864	SNORA20	ARNT	TF	0.3382
865	SNORA29	ARNT	TF	0.3382
866	SNORA58	SP1	TF	0.3381
867	SNORA51	FOXP1	TF	0.3366
868	SNORA58	FOXP1	TF	0.3366
869	SNORA29	EHF	TF	0.3362
870	SNORA58	ETS1	TF	0.3356
871	SNORA29	ETS1	TF	0.3356
872	SNORA58	YY1	TF	0.3324
873	SNORA29	YY1	TF	0.3324
874	SNORA51	YY1	TF	0.3324
875	SNORA42	NFE2	TF	0.3313
876	SNORA29	NFE2	TF	0.3299
877	SNORA42	EGR1	TF	0.3261
878	SNORA53	GATA1	TF	0.4416
879	SNORA29	TP53	TF	0.3219
880	SNORA51	XBP1	TF	0.3215
881	SNORA24	NCOR1	TF	0.3187
882	SNORA58	JUND	TF	0.3172
883	SNORA58	LINC00958	lncRNA	0.3145
884	SNORA58	NORAD	lncRNA	0.3141
885	SNORA58	FOXM1	TF	0.3092
886	SNORA42	MBD3	TF	0.3084
887	SNORA51	MITF	TF	0.3063
888	SNORA42	MYOD1	TF	0.3059
889	SNORA29	MYOD1	TF	0.3059
890	SNORA42	SPIB	TF	0.3025
891	SNORA29	SPIB	TF	0.3025
892	SNORA62	Irf4	TF	0.3572
893	SNORA58	gga-miR-34c-5p	miRNA	0.2842
894	SNORA58	gga-miR-34a-5p	miRNA	0.2842
895	SNORA58	gga-miR-34b-5p	miRNA	0.2842
896	SNORA51	SRSF1	RBP	0.2571
897	SNORA3	ASCL1	TF	0.2569
898	SNORA42	STAT1	TF	0.2568
899	SNORA29	STAT1	TF	0.2568
900	SNORA58	STAT1	TF	0.2568
901	SNORA51	STXBP5-AS1	lncRNA	0.2566
902	SNORA51	CCDC88B	mRNA	0.2566
903	SNORA51	UBC	mRNA	0.2566
904	SNORA51	FTCD	mRNA	0.2566
905	SNORA42	AL139099.4	lncRNA	0.2566
906	SNORA51	SLC39A12	mRNA	0.2566
907	SNORA58	SNORD35A	snoRNA	0.2506
908	SNORA51	RNU6ATAC	snRNA	0.2506
909	SNORA42	ZFP42	TF	0.25
910	SNORA42	HAND1	TF	0.25
911	SNORA58	NR5A2	TF	0.25
912	SNORA58	SMAD4	TF	0.25
913	SNORA58	TCF4	TF	0.25
914	SNORA24	FOXA2	TF	0.3392
915	SNORA29	SMAD4	TF	0.25
916	SNORA29	THAP11	TF	0.25
917	SNORA51	PAX6	TF	0.25
918	SNORA42	SOX17	TF	0.25
919	SNORA58	ZFP42	TF	0.25
920	SNORA58	SOX17	TF	0.25
921	SNORA58	THAP11	TF	0.25
922	SNORA29	FOXA2	TF	0.25
923	SNORA29	OTX2	TF	0.25
924	SNORA29	SOX17	TF	0.25
925	SNORA51	ZFP42	TF	0.25
926	SNORA42	TBXT	TF	0.25
927	SNORA58	SALL4	TF	0.25
928	SNORA58	SRF	TF	0.25
929	SNORA58	HAND1	TF	0.25
930	SNORA42	LEF1	TF	0.25
931	SNORA29	ZFP42	TF	0.25
932	SNORA29	SRF	TF	0.25
933	SNORA51	HAND2	TF	0.25
934	SNORA42	OTX2	TF	0.25
935	SNORA42	TCF4	TF	0.25
936	SNORA58	PRDM1	TF	0.25
937	SNORA58	SMAD1	TF	0.25
938	SNORA58	TBXT	TF	0.25
939	SNORA29	EOMES	TF	0.25
940	SNORA29	SMAD1	TF	0.25
941	SNORA29	TBXT	TF	0.25
942	SNORA51	NR5A2	TF	0.25
943	SNORA24	H3K4me3	histone modification	0.8608
944	SNORA61	H3K4me3	histone modification	0.8608
945	SNORA62	H3K27ac	histone modification	0.7858
946	SNORA61	H3K4me1	histone modification	0.7736
947	SNORA65	H3K27ac	histone modification	0.782
948	SNORA24	H3K4me1	histone modification	0.7589
949	SNORA24	Polr2a	protein	0.713
950	SNORA61	Polr2a	protein	0.6925
951	SNORA61	H3K4me2	histone modification	0.6865
952	SNORA24	H3K4me2	histone modification	0.6865
953	SNORA49	CTCF	TF	0.358
954	SNORA61	H3K27me3	histone modification	0.3946
955	SNORA24	SPI1	TF	0.6571
956	SNORA62	H3K36me3	histone modification	0.6267
957	SNORA65	H3K36me3	histone modification	0.6267
958	SNORA61	MYC	TF	0.5924
959	SNORA61	MYC	TF	0.4678
960	SNORA24	AR	TF	0.5912
961	SNORA49	FOXA1	TF	0.5039
962	SNORA61	CEBPB	TF	0.3501
963	SNORA24	RELA	TF	0.5526
964	SNORA61	RELA	TF	0.5526
965	SNORA24	Ep300	TF	0.5419
966	SNORA58	CEBPA	TF	0.3976
967	SNORA61	TP53	TF	0.5216
968	SNORA61	TAL1	TF	0.513
969	SNORA61	Smarca4	TF	0.5107
970	SNORA61	GATA6	TF	0.5102
971	SNORA61	H3K9ac	histone modification	0.5061
972	SNORA3	HSF1	TF	0.3457
973	SNORA61	TP63	TF	0.5011
974	SNORA61	H2afx	histone modification	0.4965
975	SNORA24	TP53	TF	0.4962
976	SNORA49	ESR1	TF	0.3521
977	SNORA24	RELA	TF	0.489
978	SNORA24	TAL1	TF	0.4845
979	SNORA53	ESR1	TF	0.5252
980	SNORA24	STAT3	TF	0.4759
981	snoU109	TP63	TF	0.4748
982	SNORA24	H2afx	histone modification	0.4728
983	SNORA24	RUNX1	TF	0.4719
984	SNORA61	STAT3	TF	0.4716
985	SNORA24	H3K9ac	histone modification	0.4706
986	SNORA61	POU5F1	TF	0.468
987	SNORA62	MYC	TF	0.5005
988	SNORA33	Hnf4a	TF	0.4609
989	SNORA61	STAT1	TF	0.4603
990	SNORA61	KLF4	TF	0.4601
991	SNORA61	RELA	TF	0.4562
992	SNORA24	NR3C1	TF	0.4552
993	SNORA24	SOX2	TF	0.4534
994	SNORA42	HNF4A	TF	0.4898
995	SNORA61	E2F4	TF	0.4502
996	SNORA24	Rad21	TF	0.449
997	SNORA61	KDM5B	TF	0.4447
998	SNORA58	GATA1	TF	0.4048
999	SNORA58	ESR1	TF	0.5252
1000	snoU109	NANOG	TF	0.4383
1001	SNORA61	AR	TF	0.4345
1002	SNORA61	SOX2	TF	0.4316
1003	SNORA3	FOXA2	TF	0.4298
1004	SNORA61	H4K5ac	histone modification	0.4253
1005	SNORA24	H4K5ac	histone modification	0.4253
1006	SNORA61	Chd4	TF	0.4248
1007	SNORA61	KLF5	TF	0.4228
1008	SNORA24	SPI1	TF	0.4192
1009	SNORA61	SPI1	TF	0.4192
1010	SNORA43	ERG	TF	0.3389
1011	SNORA24	STAT1	TF	0.4158
1012	SNORA61	GATA4	TF	0.4152
1013	SNORA53	CTCF	TF	0.358
1014	SNORA61	CTCF	TF	0.4125
1015	SNORA61	Smc1a	TF	0.4124
1016	SNORA61	NANOG	TF	0.4107
1017	SNORA24	POU5F1	TF	0.4107
1018	SNORA63	KLF4	TF	0.4601
1019	SNORA24	TP63	TF	0.4093
1020	SNORA62	CEBPB	TF	0.5808
1021	SNORA61	GATA1	TF	0.4416
1022	SNORA53	HNF4A	TF	0.4514
1023	SNORA24	H4K20me1	histone modification	0.3975
1024	SNORA61	H4K20me1	histone modification	0.3975
1025	snoU109	TCF4	TF	0.395
1026	SNORA61	Trim28	TF	0.3948
1027	SNORA62	H3K27me3	histone modification	0.649
1028	SNORA24	PPARG	TF	0.3944
1029	SNORA61	PPARG	TF	0.3944
1030	SNORA61	Stat5a	TF	0.394
1031	SNORA61	Rnf2	TF	0.3937
1032	SNORA61	OTX2	TF	0.3915
1033	SNORA61	H3K9me3	histone modification	0.3904
1034	SNORA43	HSF1	TF	0.376
1035	SNORA24	GATA4	TF	0.3888
1036	SNORA24	Gata2	TF	0.3881
1037	SNORA62	KLF5	TF	0.3475
1038	SNORA65	MYC	TF	0.6024
1039	SNORA24	Tcf3	TF	0.385
1040	SNORA61	TEAD4	TF	0.3834
1041	SNORA61	Runx3	TF	0.3833
1042	SNORA24	Runx3	TF	0.3833
1043	SNORA61	UBTF	TF	0.3818
1044	snoU109	UBTF	TF	0.3818
1045	SNORA61	SOX2	TF	0.3807
1046	SNORA24	SOX2	TF	0.3807
1047	SNORA61	ETS1	TF	0.3807
1048	SNORA24	Zfp36	RBP	0.3795
1049	SNORA24	Smarca4	TF	0.3793
1050	SNORA24	RUNX1	TF	0.3774
1051	SNORA61	AR	TF	0.3765
1052	SNORA61	NKX2-1	TF	0.3735
1053	SNORA61	SNHG12	lncRNA	0.3707
1054	SNORA24	MYOD1	TF	0.3654
1055	SNORA61	MYOD1	TF	0.3654
1056	SNORA24	NANOG	TF	0.3627
1057	SNORA24	Junb	TF	0.3624
1058	SNORA61	Junb	TF	0.3624
1059	SNORA61	STAT1	TF	0.3612
1060	SNORA62	CTCF	TF	0.68
1061	snoU109	STAT3	TF	0.3575
1062	SNORA33	FOXA2	TF	0.3997
1063	SNORA63	IRF4	TF	0.3638
1064	SNORA24	EOMES	TF	0.3565
1065	SNORA61	ESR1	TF	0.4951
1066	SNORA24	POU5F1	TF	0.355
1067	snoU109	OTX2	TF	0.3538
1068	SNORA62	Chd4	TF	0.3906
1069	SNORA53	ERG	TF	0.4171
1070	SNORA24	Smc1a	TF	0.3516
1071	SNORA61	VDR	TF	0.3516
1072	SNORA65	CEBPB	TF	0.4986
1073	SNORA24	SMAD4	TF	0.3475
1074	SNORA65	KLF5	TF	0.4882
1075	SNORA58	HSF1	TF	0.3509
1076	SNORA65	CEBPB	TF	0.3865
1077	SNORA24	JUN	TF	0.3454
1078	SNORA61	JUN	TF	0.3454
1079	snoU109	JUN	TF	0.3454
1080	SNORA61	BCL6	TF	0.3446
1081	SNORA65	BCL6	TF	0.4036
1082	SNORA24	MAFK	TF	0.344
1083	SNORA58	E2F7	TF	0.3436
1084	SNORA61	E2F7	TF	0.3436
1085	SNORA61	Kdm6a	TF	0.3423
1086	SNORA24	VDR	TF	0.3422
1087	SNORA61	CEBPA	TF	0.3418
1088	SNORA24	SNAI2	TF	0.3415
1089	snoU109	SNAI2	TF	0.3415
1090	SNORA42	FOXA2	TF	0.25
1091	SNORA58	ERG	TF	0.3904
1092	SNORA32	ARNT	TF	0.3382
1093	SNORA61	Bmi1	TF	0.3382
1094	SNORA24	Rnf2	TF	0.3381
1095	SNORA61	SP1	TF	0.3381
1096	SNORA53	FOXA1	TF	0.529
1097	snoU109	FOXP1	TF	0.3366
1098	SNORA61	FOXP1	TF	0.3366
1099	SNORA24	FOXP1	TF	0.3366
1100	SNORA61	EHF	TF	0.3362
1101	SNORA24	EHF	TF	0.3362
1102	SNORA61	H3K56ac	histone modification	0.3361
1103	SNORA61	GATA6	TF	0.3272
1104	SNORA61	Notch1	TF	0.3357
1105	SNORA24	ETS1	TF	0.3356
1106	SNORA24	Nfkb1	TF	0.3346
1107	SNORA24	Atf3	TF	0.3346
1108	SNORA24	Wt1	TF	0.3343
1109	snoU109	SPIB	TF	0.3333
1110	SNORA24	PGR	TF	0.3332
1111	SNORA3	NCOR1	TF	0.3328
1112	SNORA33	NCOR1	TF	0.3328
1113	snoU109	YY1	TF	0.3324
1114	SNORA61	YY1	TF	0.3324
1115	SNORA33	H2afz	histone modification	0.3321
1116	SNORA24	Trim28	TF	0.3305
1117	SNORA24	Runx2	TF	0.3305
1118	SNORA24	H4ac	histone modification	0.3304
1119	SNORA61	H4ac	histone modification	0.3304
1120	SNORA24	NFE2	TF	0.3299
1121	SNORA61	NFE2	TF	0.3299
1122	SNORA61	RUNX1	TF	0.3297
1123	SNORA61	H3ac	histone modification	0.3291
1124	SNORA24	H3ac	histone modification	0.3291
1125	SNORA24	PPARG	TF	0.3289
1126	snoU109	SMAD3	TF	0.3284
1127	snoU109	MBD2	TF	0.3278
1128	SNORA62	GATA6	TF	0.3272
1129	SNORA24	E2F4	TF	0.3271
1130	SNORA61	EGR1	TF	0.3261
1131	snoU109	EGR1	TF	0.3261
1132	snoU109	TP73	TF	0.325
1133	SNORA24	TP73	TF	0.325
1134	SNORA61	TP73	TF	0.325
1135	SNORA62	GATA1	TF	0.526
1136	SNORA62	CEBPA	TF	0.5429
1137	SNORA61	Hist1h4h	histone modification	0.3229
1138	SNORA61	MALAT1	lncRNA	0.3217
1139	SNORA65	GABPA	TF	0.3719
1140	SNORA43	NCOR1	TF	0.3328
1141	SNORA24	H3K9-14ac	histone modification	0.3187
1142	SNORA61	H3K9-14ac	histone modification	0.3187
1143	SNORA3	Chd8	TF	0.3179
1144	SNORA61	Hdac1	TF	0.3168
1145	SNORA24	Cbfb	TF	0.3137
1146	SNORA24	Brdt	protein	0.3132
1147	SNORA24	KDM5B	TF	0.3117
1148	SNORA24	H4K16ac	histone modification	0.3114
1149	SNORA61	H4K16ac	histone modification	0.3114
1150	SNORA24	FOXM1	TF	0.3092
1151	SNORA61	FOXM1	TF	0.3092
1152	SNORA53	MBD3	TF	0.3084
1153	SNORA61	MBD3	TF	0.3084
1154	SNORA58	HNF4A	TF	0.4144
1155	snoU109	MITF	TF	0.3063
1156	SNORA61	MITF	TF	0.3063
1157	SNORA24	MITF	TF	0.3063
1158	SNORA24	H3K79me2	histone modification	0.3058
1159	SNORA61	H3K79me2	histone modification	0.3058
1160	SNORA24	GATA3	TF	0.3053
1161	SNORA24	NKX2-1	TF	0.3051
1162	SNORA61	Rxra	TF	0.3041
1163	SNORA68	IRF4	TF	0.3572
1164	SNORA69	Irf4	TF	0.3572
1165	SNORA24	RAD51-AS1	lncRNA	0.3024
1166	snoU109	PAX5	TF	0.3018
1167	SNORA61	Smc3	TF	0.3017
1168	SNORA24	Smc3	TF	0.3017
1169	SNORA24	Atf2	TF	0.2945
1170	SNORA3	Atf2	TF	0.2945
1171	SNORA32	ASCL1	TF	0.2569
1172	SNORA61	XBP1	TF	0.2569
1173	SNORA24	Nr1d1	TF	0.2569
1174	snoU109	STAT1	TF	0.2568
1175	SNORA24	STAT1	TF	0.2568
1176	SNORA61	CRNDE	lncRNA	0.2568
1177	SNORA61	lincMTX2	lncRNA	0.2568
1178	SNORA61	SNORD55	snoRNA	0.2566
1179	SNORA65	KLF4	TF	0.42
1180	SNORA61	Rab26os	lncRNA	0.2566
1181	SNORA61	RNVU1-32	snRNA	0.2566
1182	SNORA61	RBM10	mRNA	0.2566
1183	SNORA61	H4K8ac	histone modification	0.2565
1184	SNORA24	Stat6	TF	0.2565
1185	SNORA61	Stat6	TF	0.2565
1186	SNORA24	H4K8ac	histone modification	0.2565
1187	SNORA61	DHX9	RBP	0.2559
1188	SNORA61	NR5A2	TF	0.2538
1189	SNORA24	Zfp57	TF	0.2538
1190	SNORA61	Jarid2	TF	0.2524
1191	SNORA61	SNORD41	snoRNA	0.2506
1192	SNORA61	SNORD95	snoRNA	0.2506
1193	SNORA24	SRF	TF	0.25
1194	SNORA24	OTX2	TF	0.25
1195	snoU109	SMAD4	TF	0.25
1196	SNORA61	LEF1	TF	0.25
1197	SNORA61	SRF	TF	0.25
1198	SNORA24	ZFP42	TF	0.25
1199	snoU109	THAP11	TF	0.25
1200	SNORA61	ZFP42	TF	0.25
1201	SNORA61	THAP11	TF	0.25
1202	SNORA24	SMAD1	TF	0.25
1203	SNORA61	EOMES	TF	0.25
1204	snoU109	HAND2	TF	0.25
1205	SNORA61	SMAD1	TF	0.25
1206	SNORA24	SP1	TF	0.25
1207	SNORA24	PRDM1	TF	0.25
1208	snoU109	LEF1	TF	0.25
1209	SNORA61	HEY1	TF	0.25
1210	snoU109	HAND1	TF	0.25
1211	SNORA61	SMAD4	TF	0.25
1212	SNORA68	H3K4me3	histone modification	0.8626
1213	SNORA65	H3K27me3	histone modification	0.5255
1214	SNORA68	H3K27ac	histone modification	0.7713
1215	SNORA68	H3K4me1	histone modification	0.7665
1216	SNORA68	Polr2a	protein	0.7116
1217	SNORA68	H3K4me2	histone modification	0.6495
1218	SNORA68	H3K36me3	histone modification	0.6267
1219	SNORA65	MYC	TF	0.5005
1220	SNORA58	FOXA1	TF	0.4855
1221	SNORA71	RELA	TF	0.5696
1222	SNORA65	CEBPA	TF	0.5648
1223	SNORA68	Ep300	TF	0.5505
1224	SNORA71	POU5F1	TF	0.5182
1225	SNORA68	H3K9ac	histone modification	0.5023
1226	SNORA68	MYC	TF	0.5005
1227	SNORA68	Smarca4	TF	0.5001
1228	SNORA68	H2afx	histone modification	0.4965
1229	SNORA71	STAT3	TF	0.4957
1230	SNORA68	RELA	TF	0.489
1231	SNORA71	TAL1	TF	0.4882
1232	SNORA68	Rad21	TF	0.4837
1233	SNORA65	GATA1	TF	0.4416
1234	SNORA68	Trim28	TF	0.4739
1235	SNORA65	GATA6	TF	0.4314
1236	SNORA68	Suz12	TF	0.4687
1237	SNORA68	Junb	TF	0.4643
1238	SNORA69	KLF4	TF	0.3612
1239	SNORA68	RUNX1	TF	0.4497
1240	SNORA61	ERG	TF	0.352
1241	SNORA68	H3K9me3	histone modification	0.4463
1242	SNORA65	GATA1	TF	0.2576
1243	SNORA68	RUNX1	TF	0.4273
1244	SNORA68	H4K5ac	histone modification	0.4253
1245	SNORA65	Chd4	TF	0.4248
1246	SNORA69	GABPA	TF	0.3719
1247	SNORA68	STAT1	TF	0.4158
1248	SNORA65	CTCF	TF	0.68
1249	SNORA68	Smc1a	TF	0.4124
1250	SNORA68	Rnf2	TF	0.4121
1251	SNORA71	NR3C1	TF	0.4108
1252	SNORA68	TP63	TF	0.4093
1253	SNORA68	Ezh2	TF	0.409
1254	SNORA68	Rxra	TF	0.4054
1255	SNORA68	BCL6	TF	0.3398
1256	SNORA61	HNF4A	TF	0.4017
1257	SNORA71	E2F4	TF	0.3999
1258	SNORA68	H4K20me1	histone modification	0.3975
1259	SNORA68	H3ac	histone modification	0.3948
1260	SNORA68	Stat5a	TF	0.394
1261	SNORA68	PGR	TF	0.3938
1262	SNORA71	VDR	TF	0.3901
1263	SNORA68	UBTF	TF	0.3818
1264	SNORA68	SOX2	TF	0.3807
1265	SNORA71	RUNX1	TF	0.3774
1266	SNORA68	AR	TF	0.3765
1267	SNORA68	WTAP	RBP	0.3673
1268	SNORA71	MYOD1	TF	0.3654
1269	SNORA68	MYOD1	TF	0.3654
1270	SNORA71	IRF4	TF	0.3025
1271	SNORA11	EOMES	TF	0.3565
1272	SNORA71	EOMES	TF	0.3565
1273	SNORA11	EIF4A3	RBP	0.355
1274	SNORA68	VDR	TF	0.3516
1275	SNORA71	SMAD4	TF	0.3475
1276	SNORA71	KLF5	TF	0.3475
1277	SNORA68	GATA1	TF	0.4813
1278	SNORA69	CEBPB	TF	0.5477
1279	SNORA71	JUN	TF	0.3454
1280	SNORA11	PPARG	TF	0.3442
1281	SNORA65	E2F7	TF	0.3436
1282	SNORA68	FMR1	RBP	0.3418
1283	SNORA68	SNAI2	TF	0.3415
1284	SNORA68	Pbx1	TF	0.3415
1285	SNORA43	Ezh2	TF	0.3403
1286	SNORA68	Runx3	TF	0.3401
1287	SNORA69	BCL6	TF	0.3446
1288	SNORA71	BCL6	TF	0.4036
1289	SNORA62	ERG	TF	0.3389
1290	SNORA68	PPARG	TF	0.3387
1291	SNORA51	ARNT	TF	0.3382
1292	SNORA58	ARNT	TF	0.3382
1293	SNORA71	SP1	TF	0.3381
1294	SNORA62	FOXA1	TF	0.3818
1295	SNORA71	TP63	TF	0.3373
1296	SNORA43	Ebf1	TF	0.3371
1297	SNORA43	NR3C1	TF	0.337
1298	SNORA68	Rbpj	TF	0.3368
1299	SNORA71	FOXP1	TF	0.3366
1300	SNORA68	FOXP1	TF	0.3366
1301	SNORA71	EHF	TF	0.3362
1302	SNORA68	EHF	TF	0.3362
1303	SNORA71	ETS1	TF	0.3356
1304	SNORA43	Tcf7	TF	0.3348
1305	SNORA68	Nfkb1	TF	0.3346
1306	SNORA43	Wt1	TF	0.3343
1307	SNORA68	Wt1	TF	0.3343
1308	SNORA68	SPIB	TF	0.3333
1309	SNORA3	Atf3	TF	0.3346
1310	SNORA68	HIF1A	TF	0.333
1311	SNORA49	NCOR1	TF	0.3282
1312	SNORA68	Nr1d1	TF	0.3326
1313	SNORA71	YY1	TF	0.3324
1314	SNORA43	H2afz	histone modification	0.3321
1315	SNORA61	H2afz	histone modification	0.3321
1316	SNORA71	GATA3	TF	0.3314
1317	SNORA43	Hoxc9	TF	0.3308
1318	SNORA68	Runx2	TF	0.3305
1319	SNORA68	H4ac	histone modification	0.3304
1320	SNORA43	H4ac	histone modification	0.3304
1321	SNORA71	NFE2	TF	0.3299
1322	SNORA43	H3ac	histone modification	0.3291
1323	SNORA58	NCOR1	TF	0.3187
1324	SNORA68	MBD2	TF	0.3278
1325	SNORA65	GATA6	TF	0.3272
1326	SNORA61	HSF1	TF	0.3897
1327	SNORA68	RBFOX2	RBP	0.3262
1328	SNORA68	EGR1	TF	0.3261
1329	SNORA68	Sin3a	TF	0.3257
1330	SNORA71	TP73	TF	0.325
1331	SNORA33	ASCL1	TF	0.3237
1332	SNORA43	Hist1h4h	histone modification	0.3229
1333	SNORA43	Rnf2	TF	0.3221
1334	SNORA43	Meis1	TF	0.3217
1335	SNORA11	hsa-miR-296-3p	miRNA	0.3192
1336	SNORA43	H3K9-14ac	histone modification	0.3187
1337	SNORA68	H3K9-14ac	histone modification	0.3187
1338	SNORA68	Creb1	TF	0.3186
1339	SNORA33	Chd8	TF	0.3179
1340	SNORA43	Chd8	TF	0.3179
1341	SNORA71	RFX2	TF	0.3172
1342	SNORA71	JUND	TF	0.3172
1343	SNORA68	Hdac1	TF	0.3168
1344	SNORA68	BANCR	lncRNA	0.3166
1345	SNORA43	Brdt	protein	0.3132
1346	SNORA43	SRF	TF	0.3115
1347	SNORA43	H4K16ac	histone modification	0.3114
1348	SNORA68	H4K16ac	histone modification	0.3114
1349	SNORA62	Hsf1	TF	0.317
1350	SNORA71	FOXM1	TF	0.3092
1351	SNORA62	MBD3	TF	0.2566
1352	SNORA63	MBD3	TF	0.3084
1353	SNORA68	Tfap2a	TF	0.3083
1354	SNORA43	Tfap2a	TF	0.3083
1355	SNORA43	Zfp36	RBP	0.3064
1356	SNORA43	MITF	TF	0.3063
1357	SNORA71	MITF	TF	0.3063
1358	SNORA68	MITF	TF	0.3063
1359	SNORA11	MITF	TF	0.3063
1360	SNORA43	H3K79me2	histone modification	0.3058
1361	SNORA68	H3K79me2	histone modification	0.3058
1362	SNORA71	NKX2-1	TF	0.3051
1363	SNORA71	UBTF	TF	0.3045
1364	SNORA75	Irf4	TF	0.3572
1365	SNORA71	SPIB	TF	0.3025
1366	SNORA43	Smc3	TF	0.3017
1367	SNORA68	Smc3	TF	0.3017
1368	SNORA43	Fosl2	TF	0.2945
1369	SNORA33	Atf2	TF	0.2945
1370	SNORA71	gga-miR-1561	miRNA	0.2842
1371	SNORA71	mdv1-miR-M31	miRNA	0.2842
1372	SNORA68	Tbx21	TF	0.2832
1373	SNORA11	DGCR8	RBP	0.2793
1374	SNORA43	Runx3	TF	0.2628
1375	SNORA68	METTL14	RBP	0.2575
1376	SNORA68	YTHDC1	RBP	0.2571
1377	SNORA43	ASCL1	TF	0.2569
1378	SNORA51	ASCL1	TF	0.2569
1379	SNORA43	XBP1	TF	0.2569
1380	SNORA71	STAT1	TF	0.2568
1381	SNORA65	MBD3	TF	0.3084
1382	SNORA68	Stat6	TF	0.2565
1383	SNORA43	Stat6	TF	0.2565
1384	SNORA43	H4K8ac	histone modification	0.2565
1385	SNORA68	H4K8ac	histone modification	0.2565
1386	SNORA68	DHX9	RBP	0.2559
1387	SNORA11	KHDRBS1	RBP	0.2559
1388	SNORA68	Notch1	TF	0.2543
1389	SNORA43	Notch1	TF	0.2543
1390	SNORA43	Foxo1	TF	0.2503
1391	SNORA71	HAND2	TF	0.25
1392	SNORA43	LEF1	TF	0.25
1393	SNORA43	HAND1	TF	0.25
1394	SNORA71	SOX17	TF	0.25
1395	SNORA11	PRDM1	TF	0.25
1396	SNORA68	NR5A2	TF	0.25
1397	SNORA71	HAND1	TF	0.25
1398	SNORA43	NR5A2	TF	0.25
1399	SNORA71	PRDM1	TF	0.25
1400	SNORA71	SRF	TF	0.25
1401	SNORA11	PAX6	TF	0.25
1402	SNORA68	THAP11	TF	0.25
1403	SNORA71	TBXT	TF	0.25
1404	SNORA43	SOX17	TF	0.25
1405	SNORA71	LEF1	TF	0.25
1406	SNORA11	ZFP42	TF	0.25
1407	SNORA68	HAND2	TF	0.25
1408	SNORA71	THAP11	TF	0.25
1409	SNORA43	PRDM1	TF	0.25
1410	SNORA43	HAND2	TF	0.25
1411	SNORA71	SNAI2	TF	0.25
1412	SNORA11	SRF	TF	0.25
1413	SNORA68	LEF1	TF	0.25
1414	SNORA68	HAND1	TF	0.25
1415	SNORA3	H3K4me3	histone modification	0.8616
1416	SNORA69	H3K27ac	histone modification	0.7696
1417	SNORA3	H3K4me1	histone modification	0.7707
1418	SNORA68	H3K27me3	histone modification	0.8001
1419	SNORA3	Polr2a	protein	0.6962
1420	SNORA65	CTCF	TF	0.4125
1421	SNORA3	H3K4me2	histone modification	0.6495
1422	SNORA3	SPI1	TF	0.6326
1423	SNORA69	H3K36me3	histone modification	0.5357
1424	SNORA69	MYC	TF	0.6024
1425	SNORA71	CEBPB	TF	0.3456
1426	SNORA68	CEBPA	TF	0.5648
1427	SNORA32	RELA	TF	0.5526
1428	SNORA49	AR	TF	0.5478
1429	SNORA3	Ep300	TF	0.5347
1430	SNORA3	RUNX1	TF	0.529
1431	SNORA3	Smarca4	TF	0.5285
1432	SNORA3	H3K9ac	histone modification	0.5061
1433	SNORA65	FOXA1	TF	0.5477
1434	SNORA3	RELA	TF	0.489
1435	SNORA3	Rad21	TF	0.4854
1436	SNORA69	MYC	TF	0.4288
1437	SNORA3	Trim28	TF	0.4639
1438	SNORA32	STAT3	TF	0.4609
1439	SNORA3	STAT1	TF	0.4603
1440	SNORA32	hsa-miR-190b-5p	miRNA	0.4457
1441	SNORA32	hsa-miR-223-5p	miRNA	0.4457
1442	SNORA3	Stat5a	TF	0.4451
1443	SNORA68	GATA1	TF	0.3469
1444	SNORA3	AR	TF	0.4304
1445	SNORA53	FOXA2	TF	0.4083
1446	SNORA3	Junb	TF	0.4214
1447	SNORA3	Tcf3	TF	0.4211
1448	SNORA3	EOMES	TF	0.4201
1449	SNORA3	POU5F1	TF	0.417
1450	SNORA3	Smc1a	TF	0.4124
1451	SNORA61	ESR1	TF	0.4394
1452	SNORA3	H2afx	histone modification	0.411
1453	SNORA71	KLF4	TF	0.4601
1454	SNORA3	NR3C1	TF	0.4072
1455	SNORA3	PPARG	TF	0.401
1456	SNORA3	Rnf2	TF	0.3996
1457	SNORA3	H4K20me1	histone modification	0.3975
1458	SNORA68	Chd4	TF	0.4248
1459	SNORA32	VDR	TF	0.3874
1460	SNORA3	SOX2	TF	0.3807
1461	SNORA32	SPI1	TF	0.3744
1462	SNORA49	MYOD1	TF	0.3654
1463	SNORA3	Rxra	TF	0.3612
1464	SNORA3	H4K5ac	histone modification	0.3596
1465	SNORA32	YTHDC1	RBP	0.3581
1466	SNORA69	CTCF	TF	0.6751
1467	SNORA3	TBXT	TF	0.3575
1468	SNORA81	IRF4	TF	0.3572
1469	SNORA65	ESR1	TF	0.4998
1470	SNORA3	H3K9me3	histone modification	0.3489
1471	SNORA32	LIN28B	RBP	0.3475
1472	SNORA69	HSF1	TF	0.4837
1473	SNORA32	PGR	TF	0.3446
1474	SNORA32	PPARG	TF	0.3442
1475	SNORA49	SNAI2	TF	0.3415
1476	SNORA32	SNAI2	TF	0.3415
1477	SNORA3	SNAI2	TF	0.3415
1478	SNORA49	TEAD4	TF	0.3404
1479	SNORA3	Runx3	TF	0.3401
1480	SNORA65	ERG	TF	0.4585
1481	SNORA49	TP63	TF	0.3385
1482	SNORA32	HNRNPC	RBP	0.3384
1483	SNORA63	ARNT	TF	0.3382
1484	SNORA32	TCF4	TF	0.3376
1485	SNORA32	FOXP1	TF	0.3366
1486	SNORA3	FOXP1	TF	0.3366
1487	SNORA3	H3K56ac	histone modification	0.3361
1488	SNORA32	ETS1	TF	0.3356
1489	SNORA3	ETS1	TF	0.3356
1490	SNORA3	Nfkb1	TF	0.3346
1491	SNORA33	Atf3	TF	0.3332
1492	SNORA3	Wt1	TF	0.3343
1493	SNORA3	HIF1A	TF	0.333
1494	SNORA61	NCOR1	TF	0.3328
1495	SNORA62	H2afz	histone modification	0.3321
1496	SNORA49	POU5F1	TF	0.3315
1497	SNORA49	TP53	TF	0.3311
1498	SNORA3	Runx2	TF	0.3305
1499	SNORA3	H4ac	histone modification	0.3304
1500	SNORA69	GATA1	TF	0.3669
1501	SNORA3	H3ac	histone modification	0.3291
1502	SNORA62	NCOR1	TF	0.3328
1503	SNORA3	MBD2	TF	0.3278
1504	SNORA49	RBFOX2	RBP	0.3262
1505	SNORA3	Ezh2	TF	0.324
1506	SNORA53	ASCL1	TF	0.2569
1507	SNORA32	MALAT1	lncRNA	0.3217
1508	SNORA3	H3K9-14ac	histone modification	0.3187
1509	SNORA62	Chd8	TF	0.3179
1510	SNORA3	H4K16ac	histone modification	0.3114
1511	SNORA32	IGF2BP3	RBP	0.3091
1512	SNORA68	MBD3	TF	0.3084
1513	SNORA61	Hnf4a	TF	0.3083
1514	SNORA3	MITF	TF	0.3063
1515	SNORA3	MYOD1	TF	0.3059
1516	SNORA3	H3K79me2	histone modification	0.3058
1517	SNORA32	RAD51-AS1	lncRNA	0.3024
1518	SNORA3	PAX5	TF	0.3018
1519	SNORA3	Smc3	TF	0.3017
1520	SNORA3	Dmc1	TF	0.2958
1521	SNORA61	Atf2	TF	0.2945
1522	SNORA3	Fosl2	TF	0.2945
1523	SNORA49	IGF2BP2	RBP	0.2768
1524	SNORA32	YTHDF1	RBP	0.2583
1525	SNORA32	METTL3	RBP	0.2575
1526	SNORA32	WTAP	RBP	0.2575
1527	SNORA32	SRSF1	RBP	0.2571
1528	SNORA32	SRSF7	RBP	0.2571
1529	SNORA62	ASCL1	TF	0.2569
1530	SNORA32	XBP1	TF	0.2569
1531	SNORA65	Ascl1	TF	0.3237
1532	SNORA3	Nr1d1	TF	0.2569
1533	SNORA3	Nr1d2	TF	0.2569
1534	SNORA32	STAT1	TF	0.2568
1535	SNORA3	linc1391	lncRNA	0.2566
1536	SNORA3	linc1470	lncRNA	0.2566
1537	SNORA3	linc1589	lncRNA	0.2566
1538	SNORA3	H4K8ac	histone modification	0.2565
1539	SNORA3	Stat6	TF	0.2565
1540	SNORA32	DHX9	RBP	0.2559
1541	SNORA32	HNRNPK	RBP	0.2559
1542	SNORA3	Notch1	TF	0.2543
1543	SNORA3	Zfp57	TF	0.2538
1544	SNORA49	SNHG8	lncRNA	0.2506
1545	SNORA32	ZFP42	TF	0.25
1546	SNORA32	THAP11	TF	0.25
1547	SNORA49	SRF	TF	0.25
1548	SNORA3	THAP11	TF	0.25
1549	SNORA32	SMAD1	TF	0.25
1550	SNORA32	HAND1	TF	0.25
1551	SNORA3	PRDM1	TF	0.25
1552	SNORA3	HAND1	TF	0.25
1553	SNORA32	HEY1	TF	0.25
1554	SNORA32	SMAD4	TF	0.25
1555	SNORA3	LEF1	TF	0.25
1556	SNORA32	NR5A2	TF	0.25
1557	SNORA32	SOX17	TF	0.25
1558	SNORA3	NR5A2	TF	0.25
1559	SNORA81	H3K4me3	histone modification	0.8579
1560	SNORA65	H3K4me3	histone modification	0.8579
1561	SNORA75	H3K27ac	histone modification	0.78
1562	SNORA81	H3K27ac	histone modification	0.7858
1563	SNORA65	H3K4me1	histone modification	0.7681
1564	SNORA81	H3K4me1	histone modification	0.7654
1565	SNORA69	H3K27me3	histone modification	0.6276
1566	SNORA81	Polr2a	protein	0.7087
1567	SNORA65	Polr2a	protein	0.7006
1568	SNORA81	H3K4me2	histone modification	0.6865
1569	SNORA71	CTCF	TF	0.4125
1570	SNORA75	CTCF	TF	0.68
1571	SNORA65	H3K4me2	histone modification	0.6679
1572	SNORA81	SPI1	TF	0.6656
1573	SNORA65	SPI1	TF	0.6647
1574	SNORA75	H3K36me3	histone modification	0.6188
1575	SNORA81	H3K36me3	histone modification	0.6188
1576	SNORA71	MYC	TF	0.6024
1577	SNORA75	CEBPB	TF	0.588
1578	SNORA81	Ep300	TF	0.575
1579	SNORA69	CEBPA	TF	0.5429
1580	SNORA75	CEBPA	TF	0.5961
1581	SNORA65	RELA	TF	0.5526
1582	SNORA71	FOXA1	TF	0.5899
1583	SNORA65	AR	TF	0.5412
1584	SNORA65	TAL1	TF	0.5403
1585	SNORA65	H3K9ac	histone modification	0.532
1586	SNORA65	Rad21	TF	0.5267
1587	SNORA75	H3K27me3	histone modification	0.6297
1588	SNORA81	POU5F1	TF	0.5182
1589	SNORA81	Smarca4	TF	0.5176
1590	SNORA65	hsa-miR-10a-5p	miRNA	0.5165
1591	SNORA65	hsa-miR-10b-5p	miRNA	0.5165
1592	SNORA65	Smarca4	TF	0.5107
1593	SNORA65	Ep300	TF	0.5069
1594	SNORA75	MYC	TF	0.5005
1595	SNORA81	MYC	TF	0.5005
1596	SNORA69	ESR1	TF	0.2566
1597	SNORA65	STAT3	TF	0.4988
1598	SNORA81	CEBPB	TF	0.5878
1599	SNORA81	Rad21	TF	0.4954
1600	SNORA65	RELA	TF	0.489
1601	SNORA81	Trim28	TF	0.4883
1602	SNORA77	KLF5	TF	0.25
1603	SNORA65	RUNX1	TF	0.4804
1604	SNORA65	H3K9me3	histone modification	0.4787
1605	SNORA81	RELA	TF	0.4738
1606	SNORA65	H2afx	histone modification	0.4728
1607	SNORA81	RUNX1	TF	0.4719
1608	SNORA65	POU5F1	TF	0.4715
1609	SNORA81	H3K9ac	histone modification	0.4706
1610	SNORA71	GATA1	TF	0.4416
1611	SNORA81	Rxra	TF	0.4658
1612	SNORA65	STAT1	TF	0.4603
1613	SNORA81	STAT1	TF	0.4603
1614	SNORA65	ERG	TF	0.3389
1615	SNORA81	POU5F1	TF	0.4534
1616	SNORA81	H3K9me3	histone modification	0.4477
1617	SNORA81	Rnf2	TF	0.4437
1618	SNORA75	GATA1	TF	0.4416
1619	SNORA75	GATA1	TF	0.3677
1620	SNORA77	TP53	TF	0.4401
1621	SNORA65	NANOG	TF	0.4383
1622	SNORA65	HNF4A	TF	0.4154
1623	SNORA65	SOX2	TF	0.4316
1624	SNORA69	GATA6	TF	0.3302
1625	SNORA65	TP53	TF	0.4289
1626	SNORA74	POU5F1	TF	0.4275
1627	SNORA81	H4K5ac	histone modification	0.4253
1628	SNORA65	H4K5ac	histone modification	0.4253
1629	SNORA75	Chd4	TF	0.4248
1630	SNORA81	Chd4	TF	0.4248
1631	SNORA81	Junb	TF	0.4214
1632	SNORA65	Tcf3	TF	0.4211
1633	SNORA81	Tcf3	TF	0.4211
1634	SNORA77	KLF4	TF	0.3612
1635	SNORA81	KLF4	TF	0.42
1636	SNORA65	POU5F1	TF	0.417
1637	SNORA71	HNF4A	TF	0.4017
1638	SNORA81	GATA4	TF	0.4152
1639	SNORA77	CTCF	TF	0.4125
1640	SNORA81	CTCF	TF	0.68
1641	SNORA81	CTCF	TF	0.4125
1642	SNORA65	Smc1a	TF	0.4124
1643	SNORA75	ESR1	TF	0.3766
1644	SNORA65	KDM5B	TF	0.4109
1645	SNORA77	KDM5B	TF	0.4109
1646	SNORA74	NANOG	TF	0.4107
1647	SNORA75	BCL6	TF	0.3398
1648	SNORA81	BCL6	TF	0.4036
1649	SNORA65	LIN28A	RBP	0.4013
1650	SNORA62	FOXA2	TF	0.3292
1651	SNORA65	Rxra	TF	0.3994
1652	SNORA65	NFE2	TF	0.3977
1653	SNORA81	H4K20me1	histone modification	0.3975
1654	SNORA65	H4K20me1	histone modification	0.3975
1655	SNORA65	Trim28	TF	0.3948
1656	SNORA81	Foxo1	TF	0.3941
1657	SNORA65	Stat5a	TF	0.394
1658	SNORA81	IGF2BP3	RBP	0.389
1659	SNORA65	GATA4	TF	0.3888
1660	SNORA81	Gata2	TF	0.3881
1661	snoU109	CEBPB	TF	0.4088
1662	SNORA65	Runx3	TF	0.3833
1663	SNORA81	Runx3	TF	0.3833
1664	SNORA65	UBTF	TF	0.3818
1665	SNORA65	SOX2	TF	0.3807
1666	SNORA81	SOX2	TF	0.3807
1667	SNORA65	AR	TF	0.3765
1668	SNORA77	NKX2-1	TF	0.3735
1669	SNORA65	SPI1	TF	0.3727
1670	SNORA71	GABPA	TF	0.4224
1671	SNORA65	PPARG	TF	0.3709
1672	SNORA81	H2afx	histone modification	0.3682
1673	SNORA65	WTAP	RBP	0.3673
1674	SNORA81	Tfap2a	TF	0.3665
1675	SNORA81	MYOD1	TF	0.3654
1676	SNORA65	Junb	TF	0.3624
1677	snoU109	KLF4	TF	0.4097
1678	SNORA65	YTHDC1	RBP	0.3581
1679	snoU109	IRF4	TF	0.3025
1680	SNORA77	EOMES	TF	0.3565
1681	SNORA81	EOMES	TF	0.3565
1682	SNORA65	OTX2	TF	0.3538
1683	SNORA81	Foxp3	TF	0.3527
1684	SNORA65	NR3C1	TF	0.352
1685	SNORA77	VDR	TF	0.3516
1686	SNORA81	VDR	TF	0.3516
1687	SNORA81	Smc1a	TF	0.3516
1688	SNORA65	VDR	TF	0.3516
1689	SNORA81	PPARG	TF	0.3509
1690	SNORA65	TARDBP	RBP	0.3505
1691	SNORA65	CDX2	TF	0.3497
1692	SNORA74	SMAD4	TF	0.3475
1693	SNORA81	LIN28B	RBP	0.3475
1694	SNORA65	Atf4	TF	0.3447
1695	SNORA65	PGR	TF	0.3446
1696	SNORA81	MAFK	TF	0.344
1697	SNORA69	E2F7	TF	0.3436
1698	SNORA65	JUND	TF	0.3436
1699	SNORA81	Kdm6a	TF	0.3423
1700	SNORA65	FMR1	RBP	0.3418
1701	SNORA81	FMR1	RBP	0.3418
1702	SNORA65	SNAI2	TF	0.3415
1703	SNORA81	SNAI2	TF	0.3415
1704	SNORA74	SNAI2	TF	0.3415
1705	SNORA74	SOX2	TF	0.3409
1706	SNORA65	TEAD4	TF	0.3404
1707	SNORA81	Ctnnb1	TF	0.3393
1708	SNORA81	Stat5a	TF	0.3392
1709	SNORA69	ERG	TF	0.3389
1710	SNORA71	ERG	TF	0.4471
1711	SNORA81	HNRNPC	RBP	0.3384
1712	SNORA65	NR3C1	TF	0.3384
1713	SNORA81	HIF1A	TF	0.3382
1714	SNORA65	ARNT	TF	0.3382
1715	SNORA65	SP1	TF	0.3381
1716	SNORA75	FOXA1	TF	0.3083
1717	SNORA65	TCF4	TF	0.3376
1718	SNORA81	NR3C1	TF	0.337
1719	SNORA65	FOXP1	TF	0.3366
1720	SNORA65	TCF7L2	TF	0.3364
1721	SNORA65	ETS1	TF	0.3356
1722	SNORA65	Atf3	TF	0.3346
1723	SNORA65	Nfkb1	TF	0.3346
1724	SNORA65	Wt1	TF	0.3343
1725	SNORA81	Wt1	TF	0.3343
1726	SNORA77	GATA1	TF	0.4416
1727	SNORA74	SPIB	TF	0.3333
1728	SNORA77	PGR	TF	0.3332
1729	SNORA65	HIF1A	TF	0.333
1730	SNORA65	NCOR1	TF	0.3328
1731	SNORA68	NCOR1	TF	0.3282
1732	SNORA81	Nr1d1	TF	0.3326
1733	SNORA65	Nr1d1	TF	0.3326
1734	SNORA65	YY1	TF	0.3324
1735	SNORA65	H2afz	histone modification	0.3321
1736	SNORA65	Runx2	TF	0.3305
1737	SNORA81	Runx2	TF	0.3305
1738	SNORA65	Rnf2	TF	0.3304
1739	SNORA65	H4ac	histone modification	0.3304
1740	SNORA81	H4ac	histone modification	0.3304
1741	SNORA65	TP63	TF	0.3301
1742	SNORA65	RUNX1	TF	0.3297
1743	SNORA65	H3ac	histone modification	0.3291
1744	SNORA81	H3ac	histone modification	0.3291
1745	SNORA71	GATA6	TF	0.4726
1746	SNORA74	GATA6	TF	0.25
1747	SNORA65	RBFOX2	RBP	0.3262
1748	SNORA81	RBFOX2	RBP	0.3262
1749	SNORA81	EGR1	TF	0.3261
1750	SNORA65	Gata2	TF	0.3261
1751	SNORA81	TP73	TF	0.325
1752	SNORA65	TP73	TF	0.325
1753	SNORA65	ASCL1	TF	0.2569
1754	SNORA65	Hist1h4h	histone modification	0.3229
1755	SNORA81	Hist1h4h	histone modification	0.3229
1756	SNORA77	GABPA	TF	0.3192
1757	SNORA65	Trp53	TF	0.3188
1758	SNORA81	H3K9-14ac	histone modification	0.3187
1759	SNORA65	Creb1	TF	0.3186
1760	SNORA65	Chd8	TF	0.3179
1761	SNORA68	Chd8	TF	0.3179
1762	SNORA74	ESR2	TF	0.3175
1763	SNORA81	RFX2	TF	0.3172
1764	SNORA71	HSF1	TF	0.3271
1765	SNORA81	Hdac1	TF	0.3168
1766	SNORA81	Cbfb	TF	0.3137
1767	SNORA81	Brdt	protein	0.3132
1768	SNORA81	SRF	TF	0.3115
1769	SNORA65	H4K16ac	histone modification	0.3114
1770	SNORA81	H4K16ac	histone modification	0.3114
1771	SNORA81	Adamts14	mRNA	0.3108
1772	SNORA81	Col25a1	mRNA	0.3108
1773	SNORA81	Jarid2	mRNA	0.3108
1774	SNORA81	Ppp6r3	mRNA	0.3108
1775	SNORA81	Sacm1l	mRNA	0.3108
1776	SNORA81	Ube3b	mRNA	0.3108
1777	SNORA81	Ankdd1b	mRNA	0.3108
1778	SNORA81	EIF4A2	mRNA	0.3108
1779	SNORA81	Kcnn3	mRNA	0.3108
1780	SNORA81	Ptprj	mRNA	0.3108
1781	SNORA81	Sh3bp5	mRNA	0.3108
1782	SNORA81	Unc119b	mRNA	0.3108
1783	SNORA81	Cadm4	mRNA	0.3108
1784	SNORA81	Gm20716	mRNA	0.3108
1785	SNORA81	Lpp	mRNA	0.3108
1786	SNORA81	Retreg1	mRNA	0.3108
1787	SNORA81	Smpdl3b	mRNA	0.3108
1788	SNORA81	Zfp992	mRNA	0.3108
1789	SNORA81	Abca15	mRNA	0.3108
1790	SNORA81	Camk1d	mRNA	0.3108
1791	SNORA81	Iapez-Int	repeats	0.3108
1792	SNORA81	Peak1	mRNA	0.3108
1793	SNORA81	Rnf157	mRNA	0.3108
1794	SNORA65	FOXM1	TF	0.3092
1795	SNORA65	IGF2BP3	RBP	0.3091
1796	SNORA68	MBD3	TF	0.2566
1797	SNORA81	AR	TF	0.3083
1798	SNORA81	MITF	TF	0.3063
1799	SNORA77	MITF	TF	0.3063
1800	SNORA65	MYOD1	TF	0.3059
1801	SNORA65	H3K79me2	histone modification	0.3058
1802	SNORA81	H3K79me2	histone modification	0.3058
1803	SNORA81	SPIB	TF	0.3025
1804	SNORA65	SPIB	TF	0.3025
1805	SNORA65	RAD51-AS1	lncRNA	0.3024
1806	SNORA65	Smc3	TF	0.3017
1807	SNORA81	Smc3	TF	0.3017
1808	SNORA62	Atf2	TF	0.2945
1809	SNORA65	Atf2	TF	0.2945
1810	SNORA81	Tbx21	TF	0.2832
1811	SNORA77	DGCR8	RBP	0.2793
1812	SNORA81	DGCR8	RBP	0.2793
1813	SNORA81	CDX2	TF	0.2672
1814	SNORA81	HNRNPL	TF	0.2606
1815	SNORA65	YTHDF1	RBP	0.2583
1816	SNORA81	mmu-miR-1197-3p	miRNA	0.2576
1817	SNORA81	GATA1	TF	0.4697
1818	SNORA65	METTL3	RBP	0.2575
1819	SNORA81	METTL14	RBP	0.2575
1820	SNORA81	METTL3	RBP	0.2575
1821	SNORA65	METTL14	RBP	0.2575
1822	SNORA65	NEAT1	lncRNA	0.2573
1823	SNORA65	SRSF1	RBP	0.2571
1824	SNORA81	SRSF7	RBP	0.2571
1825	SNORA65	SRSF3	RBP	0.2571
1826	SNORA65	SRSF9	RBP	0.2571
1827	SNORA68	Ascl1	TF	0.3237
1828	SNORA77	ASCL1	TF	0.2569
1829	SNORA74	HSF1	TF	0.2569
1830	SNORA65	XBP1	TF	0.2569
1831	SNORA81	XBP1	TF	0.2569
1832	SNORA65	STAT1	TF	0.2568
1833	SNORA74	RELA	TF	0.2568
1834	SNORA65	FAM20B	mRNA	0.2566
1835	SNORA81	Nr1h2	TF	0.2566
1836	SNORA71	MBD3	TF	0.3084
1837	SNORA81	Stat6	TF	0.2565
1838	SNORA65	H4K8ac	histone modification	0.2565
1839	SNORA81	H4K8ac	histone modification	0.2565
1840	SNORA65	Stat6	TF	0.2565
1841	SNORA81	IGF2BP1	RBP	0.2565
1842	SNORA65	DHX9	RBP	0.2559
1843	SNORA65	Notch1	TF	0.2543
1844	SNORA65	PPARG	TF	0.2514
1845	SNORA65	SNORD83B	snoRNA	0.2506
1846	SNORA81	TRNA-HIS-CAY__TRNA	tRNA	0.2506
1847	SNORA81	CLNS1A	mRNA	0.2506
1848	SNORA65	RPPH1	ribozyme	0.2506
1849	SNORA77	PRDM1	TF	0.25
1850	SNORA65	ZFP42	TF	0.25
1851	SNORA65	SRF	TF	0.25
1852	SNORA81	ZFP42	TF	0.25
1853	SNORA74	FOXA2	TF	0.25
1854	SNORA81	TCF4	TF	0.25
1855	SNORA74	HAND1	TF	0.25
1856	snoU109	KLF5	TF	0.3877
1857	SNORA65	PRDM1	TF	0.25
1858	SNORA65	SMAD1	TF	0.25
1859	SNORA65	TBXT	TF	0.25
1860	SNORA81	SALL4	TF	0.25
1861	SNORA74	GATA4	TF	0.25
1862	SNORA81	THAP11	TF	0.25
1863	SNORA77	LEF1	TF	0.25
1864	SNORA65	HEY1	TF	0.25
1865	SNORA65	SMAD4	TF	0.25
1866	SNORA65	THAP11	TF	0.25
1867	SNORA75	FOXA2	TF	0.3167
1868	SNORA74	CDX2	TF	0.25
1869	SNORA81	SOX17	TF	0.25
1870	SNORA81	GATA6	TF	0.3272
1871	SNORA77	SMAD1	TF	0.25
1872	SNORA65	LEF1	TF	0.25
1873	SNORA65	SOX17	TF	0.25
1874	SNORA81	LEF1	TF	0.25
1875	SNORA74	EOMES	TF	0.25
1876	SNORA81	TBXT	TF	0.25
1877	SNORA74	SMAD1	TF	0.25
1878	SNORA15	EGR2	TF	0.3456
1879	SNORA15	Tcf3	TF	0.343
1880	SNORA15	SNAI2	TF	0.3415
1881	SNORA81	FOXA2	TF	0.3997
1882	SNORA75	ERG	TF	0.3389
1883	SNORA71	ARNT	TF	0.3382
1884	SNORA15	FOXP1	TF	0.3366
1885	SNORA68	Atf3	TF	0.3332
1886	SNORA15	Thrb	TF	0.3328
1887	SNORA68	H2afz	histone modification	0.3321
1888	SNORA81	HNF4A	TF	0.4346
1889	SNORA15	VDR	TF	0.331
1890	SNORA15	Runx2	TF	0.3305
1891	SNORA15	H4ac	histone modification	0.3304
1892	SNORA15	H3ac	histone modification	0.3291
1893	SNORA15	PGR	TF	0.3262
1894	SNORA15	TP73	TF	0.325
1895	SNORA81	H3K27me3	histone modification	0.7575
1896	SNORA15	H3K9-14ac	histone modification	0.3187
1897	SNORA75	Chd8	TF	0.3179
1898	SNORA81	HSF1	TF	0.317
1899	SNORA15	Hdac1	TF	0.3168
1900	SNORA81	FOXA2	TF	0.25
1901	SNORA15	NORAD	lncRNA	0.3141
1902	SNORA15	SRF	TF	0.3115
1903	SNORA15	H4K16ac	histone modification	0.3114
1904	SNORA15	Tfap2a	TF	0.3083
1905	SNORA15	MITF	TF	0.3063
1906	SNORA15	H3K79me2	histone modification	0.3058
1907	SNORA15	SPIB	TF	0.3025
1908	SNORA15	Smc3	TF	0.3017
1909	SNORA68	Atf2	TF	0.2945
1910	SNORA15	CDX2	TF	0.2672
1911	SNORA15	XBP1	TF	0.2569
1912	SNORA15	STAT1	TF	0.2568
1913	SNORA15	AMN	mRNA	0.2566
1914	SNORA15	H4K8ac	histone modification	0.2565
1915	SNORA15	Stat6	TF	0.2565
1916	SNORA15	Nr1d1	TF	0.2521
1917	SNORA15	ZFP42	TF	0.25
1918	SNORA15	SRF	TF	0.25
1919	SNORA15	HAND1	TF	0.25
1920	SNORA15	SMAD1	TF	0.25
1921	SNORA15	TBXT	TF	0.25
1922	SNORA15	PRDM1	TF	0.25
1923	SNORA15	SOX17	TF	0.25
1924	SNORA15	TCF4	TF	0.25
1925	SNORA15	OTX2	TF	0.25
1926	SNORA15	SP1	TF	0.25
1927	SNORA15	THAP11	TF	0.25
1928	snoU109	CTCF	TF	0.4125
1929	SNORA20	PPARG	TF	0.3442
1930	SNORA71	E2F7	TF	0.3436
1931	SNORA20	CDX2	TF	0.3421
1932	SNORA20	FMR1	RBP	0.3418
1933	SNORA20	SNAI2	TF	0.3415
1934	SNORA20	Pbx1	TF	0.3415
1935	SNORA20	TEAD4	TF	0.3404
1936	snoU109	FOXA2	TF	0.3575
1937	snoU109	ARNT	TF	0.3382
1938	SNORA20	EHF	TF	0.3362
1939	SNORA20	ETS1	TF	0.3356
1940	SNORA75	NCOR1	TF	0.3328
1941	SNORA20	YY1	TF	0.3324
1942	SNORA69	H2afz	histone modification	0.3321
1943	SNORA20	Runx2	TF	0.3305
1944	SNORA20	H4ac	histone modification	0.3304
1945	SNORA20	NFE2	TF	0.3299
1946	SNORA20	H3ac	histone modification	0.3291
1947	SNORA20	Stat5a	TF	0.3283
1948	SNORA81	GATA1	TF	0.3338
1949	SNORA20	Hist1h4h	histone modification	0.3229
1950	SNORA20	TP53	TF	0.3219
1951	SNORA20	Meis1	TF	0.3217
1952	SNORA20	H3K9-14ac	histone modification	0.3187
1953	snoU109	HSF1	TF	0.5012
1954	SNORA20	Cbfb	TF	0.3137
1955	SNORA20	Mrln	mRNA	0.3132
1956	SNORA20	H4K16ac	histone modification	0.3114
1957	SNORA20	Tfap2a	TF	0.3083
1958	SNORA20	Zfp36	RBP	0.3064
1959	SNORA20	MYOD1	TF	0.3059
1960	SNORA20	H3K79me2	histone modification	0.3058
1961	SNORA20	NR3C1	TF	0.3021
1962	SNORA20	Dmc1	TF	0.2958
1963	SNORA20	gga-miR-1719	miRNA	0.2842
1964	SNORA20	gga-miR-2128	miRNA	0.2842
1965	SNORA20	gga-miR-130b-3p	miRNA	0.2842
1966	SNORA20	Tbx21	TF	0.2832
1967	SNORA20	YTHDF1	RBP	0.2583
1968	SNORA20	METTL3	RBP	0.2575
1969	SNORA20	SRSF7	RBP	0.2571
1970	SNORA20	Nr1d2	TF	0.2569
1971	SNORA20	Nr1d1	TF	0.2569
1972	SNORA20	STAT1	TF	0.2568
1973	SNORA20	SNORA20B	snoRNA	0.2566
1974	SNORA20	UBL5P2	pseudo	0.2566
1975	SNORA20	H4K8ac	histone modification	0.2565
1976	SNORA20	Stat6	TF	0.2565
1977	SNORA20	Zfp57	TF	0.2538
1978	SNORA20	ZFP42	TF	0.25
1979	SNORA20	THAP11	TF	0.25
1980	SNORA20	SMAD4	TF	0.25
1981	SNORA20	HAND2	TF	0.25
1982	SNORA20	SOX17	TF	0.25
1983	SNORA20	EOMES	TF	0.25
1984	SNORA20	TBXT	TF	0.25
1985	SNORA33	Tcf3	TF	0.343
1986	SNORA33	Kdm6a	TF	0.3423
1987	SNORA33	EGR1	TF	0.3414
1988	SNORA81	ERG	TF	0.3389
1989	SNORA33	SP1	TF	0.3381
1990	SNORA81	FOXA1	TF	0.3376
1991	SNORA33	NR3C1	TF	0.337
1992	SNORA33	H3K56ac	histone modification	0.3361
1993	SNORA33	Tcf7	TF	0.3348
1994	SNORA75	Atf3	TF	0.3898
1995	SNORA81	NCOR1	TF	0.3328
1996	SNORA33	Nr1d1	TF	0.3326
1997	SNORA75	H2afz	histone modification	0.3321
1998	SNORA33	LIN28A	RBP	0.3307
[truncated: 5,064 more rows]
